# Supplementary material for: tert-Butyl 2-(3-acetyl­amino-2-oxo-1,2-dihydro-1-pyrid­yl)acetate
Source: Acta Crystallogr Sect E Struct Rep Online. 2008 Nov 29;64(Pt 12):o2492–3. doi: 10.1107/S1600536808039810 (PMC2959903; doi:10.1107/S1600536808039810)
Supplement: Supplementary file 1 [file e-64-o2492-sup1.cif]

##############################################################################
###                                                                        ###
###        Electronic paper (Acta Crystallographica Section E)             ###
###                                                                        ###
##############################################################################
#                                                                            #
# This CIF contains the data in a paper accepted for publication in Acta     #
# Crystallographica Section E. It conforms to the requirements of Notes      #
# for Authors for Section E, and has been peer reviewed under the auspices   #
# of the IUCr Commission on Journals.                                        #
#                                                                            #
# Full details of the Crystallographic Information File format               #
# are given in the paper "The Crystallographic Information File (CIF):       #
# a New Standard Archive File for Crystallography" by S. R. Hall, F. H.      #
# Allen and I. D. Brown [Acta Cryst. (1991), A47, 655-685].                  #
#                                                                            #
# The current version of the core CIF dictionary is obtainable from          #
# ftp://ftp.iucr.org/pub/cif_core.dic. The current version number is 2.4.    #
#                                                                            #
# Software is freely available for graphical display of the structure(s) in  #
# this CIF.  For information consult the CIF home page http://www.iucr.org/  #
# cif/home.html                                                              #
#                                                                            #
# This file may be used for bona fide research purposes within the           #
# scientific community so long as proper attribution is given to the journal # 
# article from which it was obtained.                                        #
#                                                                            #
##############################################################################
                                             
data_global
_audit_creation_method     'PLATON <TABLE ACC> option'
_journal_date_recd_electronic     2008-11-24
_journal_date_accepted     2008-11-25
_journal_name_full     'Acta Crystallographica, Section E'
_journal_year     2008
_journal_volume     64
_journal_issue     12
_journal_page_first     o2492
_journal_page_last     o2493
_journal_paper_category     QO
_journal_coeditor_code     BT2816
_publ_contact_author_name     'Professor Peter Healy'
_publ_contact_author_address
;
School of Science
Griffith University
Nathan, BRISBANE 4111, Australia
;
_publ_contact_author_email     'P.Healy@griffith.edu.au'
_publ_contact_author_fax     '617 3735 6572'
_publ_contact_author_phone     '617 3735 7442'
_publ_section_title
;
<i>tert</i>-Butyl 2-(3-acetylamino-2-oxo-1,2-dihydro-1-pyridyl)acetate
;
loop_
    _publ_author_name
    _publ_author_address
    'N. David Karis'
;
Eskitis Institute for Cell and Molecular Therapies
Griffith University
Nathan, Brisbane 4111, Australia
;
    'Wendy A. Loughlin'
;
School of Biomolecular and Physical Sciences and
Eskitis Institute for Cell and Molecular Therapies
Griffith University
Nathan, Brisbane 4111, Australia
;
    'Ian D. Jenkins'
;
Eskitis Institute for Cell and Molecular Therapies
Griffith University
Nathan, Brisbane 4111, Australia
;
    'Peter C. Healy'
;
School of Biomolecular and Physical Sciences and
Eskitis Institute for Cell and Molecular Therapies
Griffith University
Nathan, Brisbane 4111, Australia
;
data_I
_chemical_name_systematic
;
<i>tert</i>-Butyl 2-(3-acetylamino-2-oxo-1,2-dihydro-1-pyridyl)acetate
;
_chemical_name_common     ?
_chemical_formula_moiety     'C13 H18 N2 O4'
_chemical_formula_sum     'C13 H18 N2 O4'
_chemical_formula_structural     ?
_chemical_formula_iupac     'C13 H18 N2 O4'
_chemical_formula_weight     266.29
_chemical_melting_point     ?
_symmetry_cell_setting     monoclinic
_symmetry_space_group_name_H-M     'P 21/c'
_symmetry_space_group_name_Hall     '-P 2ybc'
loop_
    _symmetry_equiv_pos_site_id
    _symmetry_equiv_pos_as_xyz
    1 x,y,z
    2 -x,1/2+y,1/2-z
    3 -x,-y,-z
    4 x,1/2-y,1/2+z
_cell_length_a     13.9417(15)
_cell_length_b     5.5850(10)
_cell_length_c     17.861(2)
_cell_angle_alpha     90
_cell_angle_beta     97.039(9)
_cell_angle_gamma     90
_cell_volume     1380.3(3)
_cell_formula_units_Z     4
_cell_measurement_reflns_used     25
_cell_measurement_theta_min     12.6
_cell_measurement_theta_max     17.5
_cell_measurement_temperature     295(2)
_cell_special_details
;
;
_exptl_crystal_description     'block'
_exptl_crystal_colour     'red'
_exptl_crystal_size_max     0.40
_exptl_crystal_size_mid     0.30
_exptl_crystal_size_min     0.20
_exptl_crystal_size_rad     ?
_exptl_crystal_density_diffrn     1.281
_exptl_crystal_density_meas     ?
_exptl_crystal_density_method     'not measured'
_exptl_crystal_F_000     568
_exptl_absorpt_coefficient_mu     0.096
_exptl_absorpt_correction_type     none
_exptl_absorpt_process_details     ?
_exptl_absorpt_correction_T_min     ?
_exptl_absorpt_correction_T_max     ?
_exptl_special_details
;
The scan width was (1.79 + 0.30tan\q)\% with an \w scan speed of 16\% per minute
(up to 4 scans to achieve I/\s(I) > 10). Stationary background counts were
recorded at each end of the scan, and the scan time:background time ratio was
2:1.
;
_diffrn_ambient_temperature     295
_diffrn_radiation_type     'Mo K\a'
_diffrn_radiation_wavelength     0.71069
_diffrn_radiation_source     'Rigaku rotating anode'
_diffrn_radiation_monochromator     graphite
_diffrn_measurement_device     'Rigaku AFC-7R'
_diffrn_measurement_method     \w-2\q
_diffrn_reflns_number     2731
_diffrn_reflns_av_R_equivalents     0.0459
_diffrn_reflns_av_sigmaI/netI     0.0591
_diffrn_reflns_theta_min     2.57
_diffrn_reflns_theta_max     24.99
_diffrn_reflns_theta_full     24.99
_diffrn_measured_fraction_theta_max     0.999
_diffrn_measured_fraction_theta_full     0.999
_diffrn_reflns_limit_h_min     -16
_diffrn_reflns_limit_h_max     16
_diffrn_reflns_limit_k_min     -6
_diffrn_reflns_limit_k_max     0
_diffrn_reflns_limit_l_min     -21
_diffrn_reflns_limit_l_max     10
_diffrn_reflns_reduction_process
;
;
_diffrn_standards_number     3
_diffrn_standards_interval_count     150
_diffrn_standards_decay_%     0.57
loop_
    _diffrn_standard_refln_index_h
    _diffrn_standard_refln_index_k
    _diffrn_standard_refln_index_l
    0 -1 2
    0 -1 -2
    -1 -1 -1
_refine_special_details
;
Refinement on <i>F</i>^2^ for ALL reflections except those flagged by the user
for potential systematic errors. Weighted <i>R</i>-factors <i>wR</i> and all
goodnesses of fit <i>S</i> are based on <i>F</i>^2^, conventional
<i>R</i>-factors <i>R</i> are based on <i>F</i>, with <i>F</i> set to zero for
negative <i>F</i>^2^. The observed criterion of <i>F</i>^2^ > \s(<i>F</i>^2^)
is used only for calculating -<i>R</i>-factor-obs <i>etc</i>. and is not
relevant to the choice of reflections for refinement. <i>R</i>-factors based
on <i>F</i>^2^ are statistically about twice as large as those based on
<i>F</i>, and <i>R</i>-factors based on ALL data will be even larger.
;
_reflns_number_total     2428
_reflns_number_gt     1482
_reflns_threshold_expression     I>2\s(I)
_refine_ls_structure_factor_coef     Fsqd
_refine_ls_matrix_type     full
_refine_ls_R_factor_all     0.0994
_refine_ls_R_factor_gt     0.0519
_refine_ls_wR_factor_gt     0.1379
_refine_ls_wR_factor_ref     0.1624
_refine_ls_goodness_of_fit_ref     1.019
_refine_ls_restrained_S_all     1.019
_refine_ls_number_reflns     2428
_refine_ls_number_parameters     176
_refine_ls_number_restraints     0
_refine_ls_number_constraints     ?
_refine_ls_hydrogen_treatment     constr
_refine_ls_weighting_scheme     'calc'
_refine_ls_weighting_details
         'calc w=1/[\s^2^(Fo^2^)+(0.0906P)^2^+0.0473P] where P=(Fo^2^+2Fc^2^)/3'
_atom_sites_solution_hydrogens     'geom'
_atom_sites_solution_primary     'direct'
_atom_sites_solution_secondary     'difmap'
_refine_ls_shift/su_max     0.001
_refine_ls_shift/su_mean     0.000
_refine_diff_density_max     0.269
_refine_diff_density_min     -0.274
_refine_ls_extinction_method     none
loop_
    _atom_type_symbol
    _atom_type_description
    _atom_type_scat_dispersion_real
    _atom_type_scat_dispersion_imag
    _atom_type_scat_source
    O O 0.0106 0.0060 'International Tables Vol C Tables 4.2.6.8 and 6.1.1.4'
    N N 0.0061 0.0033 'International Tables Vol C Tables 4.2.6.8 and 6.1.1.4'
    H H 0.0000 0.0000 'International Tables Vol C Tables 4.2.6.8 and 6.1.1.4'
    C C 0.0033 0.0016 'International Tables Vol C Tables 4.2.6.8 and 6.1.1.4'
_computing_data_collection
;
MSC/AFC7 Diffractometer Control Software (Molecular Structure
Corporation, 1999)
;
_computing_cell_refinement
;
MSC/AFC7 Diffractometer Control Software (Molecular Structure
Corporation, 1999)
;
_computing_data_reduction
                    'TEXSAN for Windows (Molecular Structure Corporation, 2001)'
_computing_structure_solution
                    'TEXSAN for Windows (Molecular Structure Corporation, 2001)'
_computing_structure_refinement
;
TEXSAN for Windows (Molecular Structure Corporation, 2001) and
SHELXL97 (Sheldrick, 2008)
;
_computing_molecular_graphics     'ORTEP-3 (Farrugia, 1997)'
_computing_publication_material
;
TEXSAN for Windows (Molecular Structure Corporation, 2001) and
PLATON (Spek, 2003)
;
loop_
    _atom_site_type_symbol
    _atom_site_label
    _atom_site_fract_x
    _atom_site_fract_y
    _atom_site_fract_z
    _atom_site_U_iso_or_equiv
    _atom_site_thermal_displace_type
    _atom_site_calc_flag
    _atom_site_refinement_flags
    _atom_site_occupancy
    O O2 0.93631(11) 0.2790(3) 0.03272(10) 0.0595(6) Uani . . 1.000
    O O3 1.26910(13) 0.2449(4) 0.15628(14) 0.0940(9) Uani . . 1.000
    O O11 0.79117(14) 0.2673(4) 0.16249(13) 0.0868(9) Uani . . 1.000
    O O12 0.66171(11) 0.0894(3) 0.09995(9) 0.0520(6) Uani . . 1.000
    N N1 0.91347(13) -0.0488(3) 0.10449(11) 0.0487(6) Uani . . 1.000
    N N3 1.12376(12) 0.3204(4) 0.08928(11) 0.0497(7) Uani . . 1.000
    C C2 0.97001(15) 0.1321(4) 0.08098(12) 0.0450(7) Uani . . 1.000
    C C3 1.06936(15) 0.1361(4) 0.11623(12) 0.0450(7) Uani . . 1.000
    C C4 1.10110(17) -0.0279(5) 0.16998(14) 0.0546(8) Uani . . 1.000
    C C5 1.0390(2) -0.2076(5) 0.19027(15) 0.0634(10) Uani . . 1.000
    C C6 0.94768(18) -0.2158(5) 0.15792(15) 0.0580(9) Uani . . 1.000
    C C11 0.81146(16) -0.0501(4) 0.07545(14) 0.0508(8) Uani . . 1.000
    C C12 0.75508(16) 0.1222(4) 0.11859(14) 0.0505(8) Uani . . 1.000
    C C13 0.58947(17) 0.2243(5) 0.13832(15) 0.0569(9) Uani . . 1.000
    C C14 0.4945(2) 0.1252(7) 0.1020(2) 0.0982(15) Uani . . 1.000
    C C15 0.6042(2) 0.1659(8) 0.22108(18) 0.0934(14) Uani . . 1.000
    C C16 0.5968(3) 0.4858(6) 0.1224(3) 0.1150(18) Uani . . 1.000
    C C31 1.21909(17) 0.3673(5) 0.11050(15) 0.0577(9) Uani . . 1.000
    C C32 1.25913(17) 0.5768(6) 0.07310(16) 0.0683(10) Uani . . 1.000
    H H3 1.09400 0.41360 0.05580 0.0590 Uiso . . 1.000
    H H4 1.16570 -0.02040 0.19410 0.0650 Uiso . . 1.000
    H H5 1.06240 -0.32280 0.22700 0.0750 Uiso . . 1.000
    H H6 0.90590 -0.33820 0.17180 0.0690 Uiso . . 1.000
    H H14A 0.44270 0.19330 0.12570 0.1480 Uiso calc R 1.000
    H H14B 0.49430 -0.04570 0.10780 0.1480 Uiso calc R 1.000
    H H14C 0.48610 0.16470 0.04930 0.1480 Uiso calc R 1.000
    H H15A 0.66300 0.23860 0.24400 0.1400 Uiso calc R 1.000
    H H15B 0.60820 -0.00460 0.22760 0.1400 Uiso calc R 1.000
    H H15C 0.55080 0.22640 0.24460 0.1400 Uiso calc R 1.000
    H H16A 0.65600 0.54750 0.14840 0.1730 Uiso calc R 1.000
    H H16B 0.54300 0.56810 0.13940 0.1730 Uiso calc R 1.000
    H H16C 0.59610 0.50990 0.06910 0.1730 Uiso calc R 1.000
    H H32A 1.31990 0.53370 0.05670 0.1030 Uiso calc R 1.000
    H H32B 1.26860 0.70740 0.10820 0.1030 Uiso calc R 1.000
    H H32C 1.21470 0.62420 0.03030 0.1030 Uiso calc R 1.000
    H H111 0.78650 -0.20760 0.07980 0.0610 Uiso . . 1.000
    H H112 0.80430 -0.00530 0.02370 0.0610 Uiso . . 1.000
loop_
    _atom_site_aniso_label
    _atom_site_aniso_U_11
    _atom_site_aniso_U_22
    _atom_site_aniso_U_33
    _atom_site_aniso_U_12
    _atom_site_aniso_U_13
    _atom_site_aniso_U_23
    O2 0.0418(9) 0.0716(12) 0.0638(10) -0.0042(9) 0.0008(8) 0.0138(10)
    O3 0.0447(10) 0.1068(17) 0.1239(19) -0.0035(11) -0.0167(11) 0.0397(15)
    O11 0.0571(12) 0.0988(16) 0.1066(16) -0.0158(11) 0.0190(11) -0.0554(14)
    O12 0.0417(9) 0.0507(10) 0.0646(10) 0.0020(7) 0.0110(7) -0.0070(9)
    N1 0.0405(10) 0.0493(11) 0.0577(12) -0.0012(9) 0.0119(9) -0.0033(10)
    N3 0.0332(10) 0.0621(13) 0.0531(11) 0.0032(9) 0.0028(8) 0.0019(10)
    C2 0.0375(11) 0.0517(14) 0.0468(12) 0.0008(11) 0.0096(10) -0.0036(12)
    C3 0.0375(11) 0.0528(14) 0.0461(12) 0.0056(10) 0.0111(10) -0.0059(11)
    C4 0.0445(13) 0.0635(16) 0.0555(14) 0.0082(12) 0.0052(11) -0.0015(13)
    C5 0.0629(16) 0.0598(17) 0.0673(17) 0.0109(14) 0.0076(13) 0.0107(14)
    C6 0.0583(15) 0.0487(15) 0.0680(16) 0.0000(12) 0.0118(13) 0.0020(13)
    C11 0.0404(12) 0.0517(14) 0.0614(14) -0.0088(11) 0.0112(11) -0.0087(12)
    C12 0.0421(13) 0.0530(14) 0.0575(14) -0.0060(11) 0.0100(11) -0.0062(12)
    C13 0.0495(14) 0.0502(15) 0.0751(17) 0.0081(11) 0.0243(12) 0.0020(13)
    C14 0.0472(16) 0.105(3) 0.142(3) 0.0181(17) 0.0101(18) -0.018(2)
    C15 0.083(2) 0.122(3) 0.083(2) 0.014(2) 0.0411(18) 0.010(2)
    C16 0.127(3) 0.0546(19) 0.180(4) 0.024(2) 0.085(3) 0.024(2)
    C31 0.0377(13) 0.0680(17) 0.0671(16) 0.0021(12) 0.0049(12) -0.0023(14)
    C32 0.0407(13) 0.081(2) 0.0817(19) -0.0074(13) 0.0020(13) 0.0100(16)
_geom_special_details
;
Bond distances, angles <i>etc</i>. have been calculated using the rounded
fractional coordinates. All su's are estimated from the variances of the
(full) variance-covariance matrix. The cell e.s.d.'s are taken into account in
the estimation of distances, angles and torsion angles
;
loop_
    _geom_bond_atom_site_label_1
    _geom_bond_atom_site_label_2
    _geom_bond_site_symmetry_1
    _geom_bond_site_symmetry_2
    _geom_bond_distance
    _geom_bond_publ_flag
    O2 C2 . . 1.240(3) no
    O3 C31 . . 1.218(3) no
    O11 C12 . . 1.195(3) no
    O12 C12 . . 1.316(3) no
    O12 C13 . . 1.490(3) no
    N1 C2 . . 1.378(3) no
    N1 C6 . . 1.377(3) no
    N1 C11 . . 1.453(3) no
    N3 C3 . . 1.399(3) no
    N3 C31 . . 1.362(3) no
    N3 H3 . . 0.8600 no
    C2 C3 . . 1.450(3) no
    C3 C4 . . 1.361(3) no
    C4 C5 . . 1.402(4) no
    C5 C6 . . 1.333(4) no
    C11 C12 . . 1.512(3) no
    C13 C14 . . 1.507(4) no
    C13 C16 . . 1.494(4) no
    C13 C15 . . 1.503(4) no
    C31 C32 . . 1.489(4) no
    C4 H4 . . 0.9500 no
    C5 H5 . . 0.9500 no
    C6 H6 . . 0.9500 no
    C11 H111 . . 0.9500 no
    C11 H112 . . 0.9500 no
    C14 H14A . . 0.9600 no
    C14 H14B . . 0.9600 no
    C14 H14C . . 0.9600 no
    C15 H15A . . 0.9600 no
    C15 H15B . . 0.9600 no
    C15 H15C . . 0.9600 no
    C16 H16A . . 0.9600 no
    C16 H16B . . 0.9600 no
    C16 H16C . . 0.9600 no
    C32 H32A . . 0.9600 no
    C32 H32B . . 0.9600 no
    C32 H32C . . 0.9600 no
loop_
    _geom_contact_atom_site_label_1
    _geom_contact_atom_site_label_2
    _geom_contact_distance
    _geom_contact_site_symmetry_1
    _geom_contact_site_symmetry_2
    _geom_contact_publ_flag
    O2 N3 2.694(2) . . no
    O2 C12 3.233(3) . . no
    O2 C32 3.222(3) . 3_765 no
    O2 N3 3.164(3) . 3_765 no
    O3 C4 2.830(3) . . no
    O11 C2 3.130(3) . . no
    O11 N1 2.744(3) . . no
    O11 C15 2.980(4) . . no
    O11 C16 2.978(5) . . no
    O11 C5 3.319(4) . 2_755 no
    O11 C4 3.379(3) . 2_755 no
    O2 H3 2.3100 . . no
    O2 H32C 2.3300 . 3_765 no
    O2 H112 2.4200 . . no
    O2 H3 2.3400 . 3_765 no
    O3 H4 2.2300 . . no
    O3 H14A 2.5600 . 1_655 no
    O3 H15B 2.8800 . 2_755 no
    O11 H16A 2.4400 . . no
    O11 H6 2.7200 . 1_565 no
    O11 H15A 2.4400 . . no
    O11 H4 2.8200 . 2_755 no
    O11 H5 2.7100 . 2_755 no
    N1 O11 2.744(3) . . no
    N3 O2 2.694(2) . . no
    N3 O2 3.164(3) . 3_765 no
    N3 H112 2.9400 . 3_755 no
    C2 O11 3.130(3) . . no
    C2 C2 3.441(3) . 3_755 no
    C4 O3 2.830(3) . . no
    C4 O11 3.379(3) . 2_745 no
    C5 O11 3.319(4) . 2_745 no
    C12 O2 3.233(3) . . no
    C15 O11 2.980(4) . . no
    C16 O11 2.978(5) . . no
    C32 O2 3.222(3) . 3_765 no
    C4 H32B 3.0800 . 1_545 no
    C4 H6 3.0300 . 2_755 no
    C5 H5 3.0500 . 2_755 no
    C6 H5 3.0200 . 2_755 no
    C11 H32C 3.0300 . 3_765 no
    C12 H15A 2.7900 . . no
    C12 H32C 3.0900 . 3_765 no
    C12 H16A 2.8300 . . no
    C12 H15B 3.0800 . . no
    C16 H14B 2.9800 . 1_565 no
    C31 H4 2.7800 . . no
    C32 H112 3.0200 . 3_765 no
    H3 O2 2.3100 . . no
    H3 H32C 2.1500 . . no
    H3 O2 2.3400 . 3_765 no
    H4 O3 2.2300 . . no
    H4 C31 2.7800 . . no
    H4 O11 2.8200 . 2_745 no
    H5 O11 2.7100 . 2_745 no
    H5 C5 3.0500 . 2_745 no
    H5 C6 3.0200 . 2_745 no
    H6 O11 2.7200 . 1_545 no
    H6 H111 2.3100 . . no
    H6 C4 3.0300 . 2_745 no
    H14A O3 2.5600 . 1_455 no
    H14A H15C 2.4600 . . no
    H14A H16B 2.5100 . . no
    H14B C16 2.9800 . 1_545 no
    H14B H15B 2.5100 . . no
    H14B H16B 2.3100 . 1_545 no
    H14C H16C 2.4600 . . no
    H15A O11 2.4400 . . no
    H15A C12 2.7900 . . no
    H15A H16A 2.4200 . . no
    H15B C12 3.0800 . . no
    H15B H14B 2.5100 . . no
    H15B O3 2.8800 . 2_745 no
    H15C H14A 2.4600 . . no
    H16A O11 2.4400 . . no
    H16A C12 2.8300 . . no
    H16A H15A 2.4200 . . no
    H16B H14A 2.5100 . . no
    H16B H14B 2.3100 . 1_565 no
    H16C H14C 2.4600 . . no
    H32B C4 3.0800 . 1_565 no
    H32C H3 2.1500 . . no
    H32C O2 2.3300 . 3_765 no
    H32C C11 3.0300 . 3_765 no
    H32C C12 3.0900 . 3_765 no
    H32C H112 2.3400 . 3_765 no
    H111 H6 2.3100 . . no
    H112 O2 2.4200 . . no
    H112 N3 2.9400 . 3_755 no
    H112 C32 3.0200 . 3_765 no
    H112 H32C 2.3400 . 3_765 no
loop_
    _geom_angle_atom_site_label_1
    _geom_angle_atom_site_label_2
    _geom_angle_atom_site_label_3
    _geom_angle_site_symmetry_1
    _geom_angle_site_symmetry_2
    _geom_angle_site_symmetry_3
    _geom_angle
    _geom_angle_publ_flag
    C12 O12 C13 . . . 121.10(18) no
    C2 N1 C6 . . . 123.04(19) no
    C2 N1 C11 . . . 117.79(18) no
    C6 N1 C11 . . . 119.00(19) no
    C3 N3 C31 . . . 126.7(2) no
    C3 N3 H3 . . . 117.00 no
    C31 N3 H3 . . . 117.00 no
    N1 C2 C3 . . . 115.51(19) no
    O2 C2 N1 . . . 120.98(19) no
    O2 C2 C3 . . . 123.5(2) no
    N3 C3 C2 . . . 113.04(19) no
    N3 C3 C4 . . . 126.5(2) no
    C2 C3 C4 . . . 120.5(2) no
    C3 C4 C5 . . . 120.4(2) no
    C4 C5 C6 . . . 120.0(3) no
    N1 C6 C5 . . . 120.6(2) no
    N1 C11 C12 . . . 111.23(19) no
    O11 C12 C11 . . . 124.2(2) no
    O11 C12 O12 . . . 125.7(2) no
    O12 C12 C11 . . . 110.02(19) no
    O12 C13 C15 . . . 108.9(2) no
    O12 C13 C14 . . . 103.0(2) no
    C14 C13 C16 . . . 110.8(3) no
    C15 C13 C16 . . . 113.3(3) no
    O12 C13 C16 . . . 109.9(2) no
    C14 C13 C15 . . . 110.5(2) no
    N3 C31 C32 . . . 115.7(2) no
    O3 C31 N3 . . . 122.5(2) no
    O3 C31 C32 . . . 121.8(2) no
    C3 C4 H4 . . . 120.00 no
    C5 C4 H4 . . . 120.00 no
    C4 C5 H5 . . . 120.00 no
    C6 C5 H5 . . . 120.00 no
    N1 C6 H6 . . . 120.00 no
    C5 C6 H6 . . . 120.00 no
    N1 C11 H111 . . . 109.00 no
    N1 C11 H112 . . . 109.00 no
    C12 C11 H111 . . . 109.00 no
    C12 C11 H112 . . . 109.00 no
    H111 C11 H112 . . . 109.00 no
    C13 C14 H14A . . . 109.00 no
    C13 C14 H14B . . . 109.00 no
    C13 C14 H14C . . . 109.00 no
    H14A C14 H14B . . . 110.00 no
    H14A C14 H14C . . . 109.00 no
    H14B C14 H14C . . . 109.00 no
    C13 C15 H15A . . . 110.00 no
    C13 C15 H15B . . . 109.00 no
    C13 C15 H15C . . . 110.00 no
    H15A C15 H15B . . . 109.00 no
    H15A C15 H15C . . . 109.00 no
    H15B C15 H15C . . . 109.00 no
    C13 C16 H16A . . . 109.00 no
    C13 C16 H16B . . . 109.00 no
    C13 C16 H16C . . . 109.00 no
    H16A C16 H16B . . . 109.00 no
    H16A C16 H16C . . . 109.00 no
    H16B C16 H16C . . . 109.00 no
    C31 C32 H32A . . . 109.00 no
    C31 C32 H32B . . . 109.00 no
    C31 C32 H32C . . . 109.00 no
    H32A C32 H32B . . . 109.00 no
    H32A C32 H32C . . . 109.00 no
    H32B C32 H32C . . . 110.00 no
loop_
    _geom_torsion_atom_site_label_1
    _geom_torsion_atom_site_label_2
    _geom_torsion_atom_site_label_3
    _geom_torsion_atom_site_label_4
    _geom_torsion_site_symmetry_1
    _geom_torsion_site_symmetry_2
    _geom_torsion_site_symmetry_3
    _geom_torsion_site_symmetry_4
    _geom_torsion
    _geom_torsion_publ_flag
    C13 O12 C12 O11 . . . . -5.0(4) no
    C13 O12 C12 C11 . . . . 175.59(19) no
    C12 O12 C13 C14 . . . . -177.9(2) no
    C12 O12 C13 C15 . . . . -60.6(3) no
    C12 O12 C13 C16 . . . . 64.0(3) no
    C6 N1 C2 O2 . . . . -180.0(2) no
    C6 N1 C2 C3 . . . . 0.2(3) no
    C11 N1 C2 O2 . . . . -4.9(3) no
    C11 N1 C2 C3 . . . . 175.25(19) no
    C2 N1 C6 C5 . . . . 0.6(4) no
    C11 N1 C6 C5 . . . . -174.5(2) no
    C2 N1 C11 C12 . . . . -81.1(2) no
    C6 N1 C11 C12 . . . . 94.2(2) no
    C31 N3 C3 C2 . . . . -178.8(2) no
    C31 N3 C3 C4 . . . . 1.5(4) no
    C3 N3 C31 O3 . . . . 1.4(4) no
    C3 N3 C31 C32 . . . . -179.6(2) no
    O2 C2 C3 N3 . . . . -1.0(3) no
    O2 C2 C3 C4 . . . . 178.7(2) no
    N1 C2 C3 N3 . . . . 178.89(19) no
    N1 C2 C3 C4 . . . . -1.4(3) no
    N3 C3 C4 C5 . . . . -178.3(2) no
    C2 C3 C4 C5 . . . . 2.0(4) no
    C3 C4 C5 C6 . . . . -1.3(4) no
    C4 C5 C6 N1 . . . . 0.0(4) no
    N1 C11 C12 O11 . . . . 11.0(3) no
    N1 C11 C12 O12 . . . . -169.61(18) no
loop_
    _geom_hbond_atom_site_label_D
    _geom_hbond_atom_site_label_H
    _geom_hbond_atom_site_label_A
    _geom_hbond_site_symmetry_A
    _geom_hbond_distance_DH
    _geom_hbond_distance_HA
    _geom_hbond_distance_DA
    _geom_hbond_angle_DHA
    _geom_hbond_publ_flag
    N3 H3 O2 3_765 0.8600 2.3400 3.164(3) 161.00 yes
    C4 H4 O3 . 0.9500 2.2300 2.830(3) 120.00 yes
    C14 H14A O3 1_455 0.9600 2.5600 3.465(4) 157.00 yes
    C15 H15A O11 . 0.9600 2.4400 2.980(4) 115.00 yes
    C16 H16A O11 . 0.9600 2.4400 2.978(5) 115.00 yes
    C32 H32C O2 3_765 0.9600 2.3300 3.222(3) 155.00 yes
