# Supplementary material for: tert-Butyl 2-(3-acetyl­amino-2-oxo-1,2-dihydro-1-pyrid­yl)acetate
Source: Acta Crystallogr Sect E Struct Rep Online. 2008 Nov 29;64(Pt 12):o2492–3. doi: 10.1107/S1600536808039810 (PMC2959903; doi:10.1107/S1600536808039810)
Supplement: Supplementary file 2 [file e-64-o2492-Isup2.hkl]

#
# h,k,l, Fc-squared, Fo-squared, sigma(Fo-squared) and status flag
#
data_I
_shelx_title ' 929wl89  dk2a_17   red crystals'
_shelx_refln_list_code          4
_shelx_F_calc_maximum      194.28
_exptl_crystal_F_000       568.00
_reflns_d_resolution_high  0.8410
 
loop_
 _symmetry_equiv_pos_as_xyz
 'x, y, z'
 '-x, y+1/2, -z+1/2'
 '-x, -y, -z'
 'x, -y-1/2, z-1/2'
 
_cell_length_a    13.9417
_cell_length_b     5.5850
_cell_length_c    17.8613
_cell_angle_alpha  90.000
_cell_angle_beta   97.039
_cell_angle_gamma  90.000
 
_shelx_F_squared_multiplier     1.000
 
loop_
 _refln_index_h
 _refln_index_k
 _refln_index_l
 _refln_F_squared_calc
 _refln_F_squared_meas
 _refln_F_squared_sigma
 _refln_observed_status
   2   0   0       86.86       90.67      3.60 o
   3   0   0       79.45       67.47      9.53 o
   4   0   0      441.53      463.19     13.72 o
   5   0   0       17.77       23.45      1.50 o
   6   0   0     5698.35     5535.36    176.26 o
   7   0   0     3744.69     4060.96    196.94 o
   8   0   0       51.16       35.31     19.52 o
   9   0   0      168.88      136.93      5.75 o
  10   0   0        4.03       -0.89      3.40 o
  11   0   0      139.20      169.22      7.80 o
  12   0   0       57.12       49.17      8.90 o
  13   0   0      312.82      314.76     33.65 o
  14   0   0        0.72       -5.93      5.93 o
  15   0   0      109.79      104.78      5.42 o
  16   0   0        0.04       -5.13      5.13 o
   1   1   0      731.09      706.17     47.99 o
   2   1   0     2717.29     2455.95     26.34 o
   3   1   0      443.66      518.24     21.25 o
   4   1   0       43.07       40.07      2.72 o
   5   1   0      261.09      254.20      7.24 o
   6   1   0     2884.22     2976.69    118.02 o
   7   1   0      258.36      290.16      8.93 o
   8   1   0       38.87       42.88      5.81 o
   9   1   0       10.13        9.18      3.02 o
  10   1   0      195.24      198.08      7.27 o
  11   1   0       14.87        2.27      4.16 o
  12   1   0       15.58       27.94      2.31 o
  13   1   0       83.91       84.98     10.70 o
  14   1   0        0.72       -4.61      4.61 o
  15   1   0        0.32        3.13      3.19 o
  16   1   0        0.01        5.24      4.10 o
   0   2   0     1767.02     1686.64     27.37 o
   1   2   0      849.06      916.68     10.29 o
   2   2   0      153.12      157.78      4.59 o
   3   2   0      172.25      171.99      6.43 o
   4   2   0     1077.67     1071.35     15.89 o
   5   2   0      146.55      202.68      5.94 o
   6   2   0      333.94      327.31     10.03 o
   7   2   0        0.72        3.13      1.74 o
   8   2   0       36.88       47.57      2.96 o
   9   2   0      304.81      308.15     10.68 o
  10   2   0      106.13      116.43      6.54 o
  11   2   0      299.46      293.04      9.86 o
  12   2   0      182.32      185.77      8.73 o
  13   2   0       12.42        3.65      6.59 o
  14   2   0       41.37       41.19      2.85 o
  15   2   0       41.63       45.45      5.22 o
   1   3   0       33.64       35.52      3.46 o
   2   3   0      735.40      788.91     20.91 o
   3   3   0      636.25      717.31     13.73 o
   4   3   0      354.65      372.17     18.71 o
   5   3   0       41.17       40.98      2.78 o
   6   3   0      417.46      456.81     10.25 o
   7   3   0       68.20       67.68      4.70 o
   8   3   0       52.94       55.45      3.32 o
   9   3   0      562.11      588.01     21.75 o
  10   3   0       50.74       51.63      3.12 o
  11   3   0       61.26       66.79      4.44 o
  12   3   0       93.94      106.48      5.26 o
  13   3   0       41.12       38.86      2.86 o
  14   3   0        3.37        0.85      4.74 o
   0   4   0       39.43       34.78      3.32 o
   1   4   0       11.26       15.10      1.67 o
   2   4   0       15.74       14.14      1.72 o
   3   4   0        1.93        0.73      4.56 o
   4   4   0      104.07      105.65      5.84 o
   5   4   0       21.68       20.57      1.97 o
   6   4   0      102.39      110.46      6.54 o
   7   4   0       23.40       27.50      2.31 o
   8   4   0       62.04       57.29      3.43 o
   9   4   0       42.54       53.75      6.06 o
  10   4   0       56.95       60.05      3.95 o
  11   4   0       23.34       19.04      6.99 o
  12   4   0       14.77        9.37      3.22 o
  13   4   0        6.99        4.93      4.99 o
   1   5   0        6.74        4.41      3.04 o
   2   5   0        2.82       -3.70      5.47 o
   3   5   0       25.07       23.61      2.23 o
   4   5   0        1.80       -1.23      6.94 o
   5   5   0        2.91        1.26      3.93 o
   6   5   0        0.58        0.18      4.85 o
   7   5   0        9.67        5.73      2.82 o
   8   5   0       10.38       10.07      3.13 o
   9   5   0        5.84        4.44      4.35 o
  10   5   0       13.32       10.78      2.55 o
   0   6   0        8.01        6.26      4.19 o
   1   6   0        2.82        6.34      3.06 o
   2   6   0       11.92        5.08      4.04 o
   3   6   0        9.29        3.95      4.76 o
   4   6   0        7.23        6.32      3.99 o
   5   6   0        0.11       -2.43      8.14 o
   6   6   0        2.37        9.95      4.79 o
   7   6   0        3.83        8.28      4.78 o
 -16   1   1       19.86       17.92      3.91 o
 -15   1   1        7.19        5.15      4.25 o
 -14   1   1        1.58        7.41      2.82 o
 -13   1   1       54.18       46.69      4.12 o
 -12   1   1       64.23       62.53      5.49 o
 -11   1   1      113.63      104.79      6.42 o
 -10   1   1        4.37        3.16      3.38 o
  -9   1   1       21.28       24.89      2.29 o
  -8   1   1      101.13       90.40      6.17 o
  -7   1   1      728.95      895.62     60.27 o
  -6   1   1       62.25       66.77      4.65 o
  -5   1   1      296.96      317.60     16.37 o
  -4   1   1        7.30        9.37      1.03 o
  -3   1   1      749.93      742.03     73.32 o
  -2   1   1     1299.40     1130.55     18.07 o
  -1   1   1       92.23       65.54      3.26 o
   0   1   1     2985.70     2523.20     34.32 o
   1   1   1     4365.95     3860.01     45.23 o
   2   1   1      535.14      538.82      9.02 o
   3   1   1      643.94      706.89     13.16 o
   4   1   1        0.13       -0.02      1.83 o
   5   1   1      227.80      211.10      6.22 o
   6   1   1      932.36     1006.21     44.47 o
   7   1   1      584.98      667.32     19.61 o
   8   1   1      264.66      342.23     11.69 o
   9   1   1       20.96       17.64      2.48 o
  10   1   1       91.17      103.33      8.46 o
  11   1   1        1.55       -1.02      4.81 o
  12   1   1      142.92      119.08     10.23 o
  13   1   1        1.29        3.44      2.82 o
  14   1   1       21.70       17.83      3.66 o
  15   1   1       10.22        6.76      7.47 o
  16   1   1        1.45       -7.41      7.41 o
 -15   2   1        6.45       11.04      3.13 o
 -14   2   1        0.77        2.88      5.15 o
 -13   2   1        0.77        3.94      5.98 o
 -12   2   1      204.46      198.20     12.31 o
 -11   2   1       25.17       28.37      3.41 o
 -10   2   1      426.64      392.58     15.01 o
  -9   2   1       83.06       98.56      7.91 o
  -8   2   1       28.72       26.79      2.45 o
  -7   2   1        0.12        1.80      2.42 o
  -6   2   1        9.93       12.45      1.35 o
  -5   2   1      444.38      498.79      9.70 o
  -4   2   1       44.12       35.76      2.23 o
  -3   2   1      363.37      335.60      6.74 o
  -2   2   1      173.48      183.13      4.95 o
  -1   2   1      613.02      615.76      8.40 o
   0   2   1      421.68      432.31      7.00 o
   1   2   1     2276.30     2284.95     23.13 o
   2   2   1      388.18      382.63      8.85 o
   3   2   1      615.52      655.40      9.32 o
   4   2   1       64.44       86.20      3.83 o
   5   2   1      281.22      321.01      7.26 o
   6   2   1        6.53        5.98      1.98 o
   7   2   1        0.40        3.72      3.47 o
   8   2   1       68.76       63.93      4.81 o
   9   2   1      543.62      546.54     16.71 o
  10   2   1      988.34     1020.50     24.06 o
  11   2   1       64.08       61.11      5.86 o
  12   2   1       61.56       65.88      6.08 o
  13   2   1       12.59       14.32      3.29 o
  14   2   1        7.23       11.07      3.41 o
  15   2   1        1.41        0.81      7.01 o
 -14   3   1        0.73        2.39      5.58 o
 -13   3   1       21.59       26.38      3.53 o
 -12   3   1       30.47       35.03      3.81 o
 -11   3   1       89.94       95.61      9.52 o
 -10   3   1      233.12      256.39     13.67 o
  -9   3   1      264.68      269.69     13.02 o
  -8   3   1        9.46        0.50      5.18 o
  -7   3   1      303.19      313.62     12.80 o
  -6   3   1       10.36        6.60      4.59 o
  -5   3   1      116.33      152.41      8.28 o
  -4   3   1      530.78      582.47     14.94 o
  -3   3   1      152.34      166.51      8.71 o
  -2   3   1      583.58      633.45     10.53 o
  -1   3   1     1267.86     1373.55     15.51 o
   0   3   1        0.60       -0.96      4.70 o
   1   3   1       31.78       30.53      3.49 o
   2   3   1       47.75       43.59      3.88 o
   3   3   1      848.13      951.86     18.94 o
   4   3   1       18.29       25.08      2.39 o
   5   3   1       15.27       17.95      2.48 o
   6   3   1        0.01        0.43      3.88 o
   7   3   1       37.93       38.63      3.44 o
   8   3   1       30.10       31.13      3.29 o
   9   3   1       53.55       65.17      5.61 o
  10   3   1        5.78        2.33      6.45 o
  11   3   1        0.00       -6.11      6.11 o
  12   3   1       27.49       28.34      3.78 o
  13   3   1        2.02       -0.74      6.17 o
  14   3   1        7.90        1.58      7.35 o
 -13   4   1       29.82       23.50      4.34 o
 -12   4   1       89.82      101.07      7.78 o
 -11   4   1      133.42      135.48     11.94 o
 -10   4   1       97.64      100.60      9.39 o
  -9   4   1        5.35       -3.16      7.35 o
  -8   4   1       11.89       17.27      2.98 o
  -7   4   1       11.85        8.65      2.70 o
  -6   4   1      152.92      164.34     10.73 o
  -5   4   1        2.57       -2.98      5.43 o
  -4   4   1      323.49      310.08     13.02 o
  -3   4   1       28.34       27.62      2.73 o
  -2   4   1       93.24      108.41      7.72 o
  -1   4   1        0.03        3.07      4.15 o
   0   4   1        3.91       -1.77      5.36 o
   1   4   1       95.33       89.04      7.69 o
   2   4   1       11.29       -0.87      4.96 o
   3   4   1       60.80       61.32      4.93 o
   4   4   1       12.19       12.03      2.57 o
   5   4   1        0.23        6.23      2.20 o
   6   4   1        1.55        3.69      4.68 o
   7   4   1       64.41       73.78      6.08 o
   8   4   1       45.49       59.83      5.43 o
   9   4   1        0.94       -2.54      6.63 o
  10   4   1       77.10       69.23      6.36 o
  11   4   1        1.49        7.94      6.08 o
  12   4   1        0.96        3.84      6.79 o
  13   4   1        0.31        8.71      3.13 o
 -10   5   1       21.59       18.91      3.81 o
  -9   5   1        2.49       -1.49      5.98 o
  -8   5   1        8.66       -4.22      7.38 o
  -7   5   1        9.99        8.80      3.53 o
  -6   5   1        0.01        5.18      3.72 o
  -5   5   1       10.91       10.60      2.91 o
  -4   5   1       27.72       19.04      3.22 o
  -3   5   1       44.34       48.64      4.37 o
  -2   5   1        4.28       -3.44      5.80 o
  -1   5   1       32.46       44.33      4.19 o
   0   5   1       59.41       69.97      6.11 o
   1   5   1       37.43       55.99      5.36 o
   2   5   1        0.15        1.74      5.21 o
   3   5   1        0.70       10.17      2.64 o
   4   5   1        1.74       -3.63      5.74 o
   5   5   1        3.80       -6.51      6.51 o
   6   5   1       32.76       34.13      3.81 o
   7   5   1        9.11        5.46      7.16 o
   8   5   1        2.96        4.65      3.16 o
   9   5   1       14.63       14.54      3.26 o
  10   5   1        0.07       -3.19      5.61 o
  -7   6   1        4.28        7.44      7.13 o
  -6   6   1        4.52        0.81      6.54 o
  -5   6   1        2.21        6.57      4.43 o
  -4   6   1        4.15       -1.52      5.74 o
  -3   6   1        0.11       -6.54      6.54 o
  -2   6   1       49.49       54.38      4.90 o
  -1   6   1      193.73      192.15     13.55 o
   0   6   1      106.31      117.25      8.43 o
   1   6   1        6.66        1.46      4.81 o
   2   6   1        1.33       -5.86      6.11 o
   3   6   1       10.49        3.66      7.01 o
   4   6   1        0.07        1.52      5.67 o
   5   6   1       42.81       42.94      4.59 o
   6   6   1       47.18       52.33      4.65 o
 -16   0   2       30.07       24.46      3.91 o
 -15   0   2        3.02       -4.34      7.07 o
 -14   0   2        6.20        1.33      7.25 o
 -13   0   2      136.47      122.09     10.57 o
 -12   0   2       80.36       77.07      6.08 o
 -11   0   2       67.54       49.70      4.37 o
 -10   0   2      365.52      326.02     12.90 o
  -9   0   2      702.02      674.73     16.90 o
  -8   0   2        0.00       -0.68      3.04 o
  -7   0   2     2059.36     2047.76     88.85 o
  -6   0   2     4134.74     4119.41    199.98 o
  -5   0   2      274.66      279.30     13.44 o
  -4   0   2     1540.04     1548.09     93.55 o
  -3   0   2     4986.34     4227.63     50.32 o
  -2   0   2     2770.28     2497.65     32.86 o
  -1   0   2       56.15       37.67      2.08 o
   1   0   2     4345.37     3907.01     38.91 o
   2   0   2     3641.01     3287.83     40.43 o
   3   0   2     1273.70     1385.41     51.68 o
   4   0   2      106.13      101.93      4.42 o
   5   0   2     1051.94     1208.59     12.32 o
   6   0   2     5755.51     5763.28    115.13 o
   7   0   2      188.44      187.15      6.76 o
   8   0   2      234.36      226.13      9.52 o
   9   0   2      461.53      476.84     14.63 o
  10   0   2        4.97        4.53      4.40 o
  11   0   2       59.63       63.09      5.05 o
  12   0   2        4.28        7.87      5.58 o
  13   0   2       71.50       59.40      5.58 o
  14   0   2       20.86        9.05      3.69 o
  15   0   2       25.48       24.12      4.03 o
  16   0   2       33.41       39.12      4.34 o
 -16   1   2        0.00        3.22      6.11 o
 -15   1   2       46.03       43.90      4.03 o
 -14   1   2       38.42       34.66      3.97 o
 -13   1   2       44.85       47.37      4.31 o
 -12   1   2        3.58        0.00      5.92 o
 -11   1   2      766.25      743.86     20.46 o
 -10   1   2       14.48       13.45      2.57 o
  -9   1   2      152.27      161.68      8.84 o
  -8   1   2      314.20      322.24     11.28 o
  -7   1   2        0.45       -0.70      1.78 o
  -6   1   2      395.96      454.88     19.47 o
  -5   1   2      917.99      932.71     79.32 o
  -4   1   2     2987.04     3024.35    274.41 o
  -3   1   2      774.17      745.92     48.83 o
  -2   1   2      733.55      693.26     49.98 o
  -1   1   2     1457.28     1220.09     18.23 o
   0   1   2    15249.99    11241.92     87.70 o
   1   1   2      342.24      351.59      7.10 o
   2   1   2     1601.36     1548.47     15.93 o
   3   1   2       50.25       58.02      2.77 o
   4   1   2      780.35      768.29     12.94 o
   5   1   2      268.47      278.73     18.24 o
   6   1   2      198.65      213.76      5.98 o
   7   1   2      141.97      126.21      7.84 o
   8   1   2       63.31       68.39      6.29 o
   9   1   2        2.68        4.62      3.69 o
  10   1   2      234.69      205.76     10.70 o
  11   1   2       14.45       16.96      2.88 o
  12   1   2        5.66        3.47      5.83 o
  13   1   2       17.73       12.49      3.26 o
  14   1   2       81.85       85.63      6.82 o
  15   1   2       61.77       50.01      4.31 o
  16   1   2        3.00        6.63      6.20 o
 -15   2   2        1.95        5.39      5.08 o
 -14   2   2       11.57        7.84      6.73 o
 -13   2   2       50.09       42.60      3.88 o
 -12   2   2       81.30       82.47      6.85 o
 -11   2   2       18.29       20.46      3.22 o
 -10   2   2       44.45       43.53      3.94 o
  -9   2   2       61.12       64.11      5.05 o
  -8   2   2        9.71        6.01      2.14 o
  -7   2   2       26.84       22.26      2.33 o
  -6   2   2      353.70      292.54     10.51 o
  -5   2   2     1016.56     1066.20     28.79 o
  -4   2   2       13.16       20.04      2.74 o
  -3   2   2       48.41       49.39      3.16 o
  -2   2   2      105.58       82.70      3.70 o
  -1   2   2      779.68      831.69     19.89 o
   0   2   2      728.47      669.72     11.58 o
   1   2   2        6.05        7.87      3.72 o
   2   2   2      967.03      971.52     11.15 o
   3   2   2        1.47        2.96      1.48 o
   4   2   2      717.78      744.47     10.58 o
   5   2   2       56.44       57.79      3.76 o
   6   2   2      146.56      155.85      8.28 o
   7   2   2        1.58        3.44      3.91 o
   8   2   2        3.19       -0.43      4.37 o
   9   2   2       15.88       13.58      2.67 o
  10   2   2        5.56        5.67      3.81 o
  11   2   2        0.47        6.20      5.33 o
  12   2   2       54.04       53.08      4.87 o
  13   2   2        9.98        8.12      5.95 o
  14   2   2        5.96       -6.63      7.32 o
  15   2   2        1.19        1.61      6.88 o
 -14   3   2        0.53       -3.88      6.08 o
 -13   3   2       12.54       12.28      3.35 o
 -12   3   2        4.49        4.62      6.14 o
 -11   3   2      120.70      126.30     10.14 o
 -10   3   2       20.42       16.09      3.22 o
  -9   3   2      174.70      173.95     11.01 o
  -8   3   2        2.06        5.83      2.33 o
  -7   3   2       90.57      101.38      7.87 o
  -6   3   2      456.12      414.68     13.95 o
  -5   3   2       39.38       25.24      2.57 o
  -4   3   2        0.21        0.71      3.47 o
  -3   3   2      118.85      124.91      7.41 o
  -2   3   2        2.62       -2.98      3.75 o
  -1   3   2        2.28       -0.23      3.35 o
   0   3   2       32.12       41.67      4.37 o
   1   3   2       27.65       19.53      7.72 o
   2   3   2      948.26      976.29     18.82 o
   3   3   2      954.49     1013.21     19.66 o
   4   3   2      174.55      214.57      9.61 o
   5   3   2       39.84       47.50      4.22 o
   6   3   2      328.57      358.76     13.14 o
   7   3   2      125.30      142.73      9.08 o
   8   3   2        1.05       -5.95      5.95 o
   9   3   2        4.35        8.15      6.14 o
  10   3   2      501.90      517.18     18.76 o
  11   3   2      280.62      291.33     15.41 o
  12   3   2       12.40       12.40      3.35 o
  13   3   2        0.47       -7.47      7.47 o
  14   3   2        0.00       -1.64      7.01 o
 -13   4   2       94.39       75.55      6.42 o
 -12   4   2      105.67      124.13      8.09 o
 -11   4   2        0.02        2.17      6.85 o
 -10   4   2       20.38       24.31      3.47 o
  -9   4   2      125.05      116.63     10.94 o
  -8   4   2        1.58        7.60      5.21 o
  -7   4   2        1.33        3.32      4.28 o
  -6   4   2      166.05      156.47     11.10 o
  -5   4   2       33.59       30.97      2.85 o
  -4   4   2       40.14       37.26      3.22 o
  -3   4   2      210.51      234.93     11.44 o
  -2   4   2       12.34       13.95      2.64 o
  -1   4   2       29.79       27.93      2.95 o
   0   4   2      106.25       91.12      7.53 o
   1   4   2        7.04        9.92      2.02 o
   2   4   2       70.13       70.68      6.98 o
   3   4   2      117.81      119.64      8.74 o
   4   4   2      233.89      241.60     11.35 o
   5   4   2       14.04       15.56      2.91 o
   6   4   2       64.86       68.98      5.74 o
   7   4   2        5.49        8.99      6.14 o
   8   4   2       57.47       66.93      5.92 o
   9   4   2      237.14      242.50     14.63 o
  10   4   2       11.96        2.76      7.97 o
  11   4   2        4.11        5.83      6.54 o
  12   4   2       63.22       78.19      7.13 o
 -10   5   2        2.40       -3.16      7.32 o
  -9   5   2        2.95        6.73      5.64 o
  -8   5   2        1.46       -0.68      6.23 o
  -7   5   2       25.48       18.51      3.41 o
  -6   5   2        3.28        1.30      6.63 o
  -5   5   2       44.45       49.20      4.37 o
  -4   5   2        0.17        2.45      5.52 o
  -3   5   2       17.76       20.37      3.29 o
  -2   5   2       39.96       40.46      3.84 o
  -1   5   2      234.18      233.14     12.49 o
   0   5   2      197.38      229.11     13.61 o
   1   5   2      212.54      193.55     12.65 o
   2   5   2        0.39       -1.77      5.46 o
   3   5   2        7.43        8.34      2.98 o
   4   5   2       29.24       27.93      3.47 o
   5   5   2       11.45        5.67      5.70 o
   6   5   2       27.05       33.33      3.81 o
   7   5   2       76.03       73.38      6.14 o
   8   5   2        2.06       -2.91      6.48 o
   9   5   2        3.74        3.07      6.91 o
  10   5   2        0.23        4.81      6.82 o
  -7   6   2        5.90        8.28      7.47 o
  -6   6   2        0.90       -3.97      6.23 o
  -5   6   2        4.46       10.04      7.87 o
  -4   6   2        8.22        6.82      6.01 o
  -3   6   2        4.88       -0.78      7.69 o
  -2   6   2        9.78       14.26      3.66 o
  -1   6   2       19.14       21.42      3.84 o
   0   6   2        1.16        9.39      6.45 o
   1   6   2       14.34       18.01      3.44 o
   2   6   2        8.84       10.26      3.50 o
   3   6   2       20.35       18.14      3.75 o
   4   6   2        0.97        4.56      5.92 o
   5   6   2       13.15       12.56      3.63 o
   6   6   2        0.12       -0.03      7.41 o
 -16   1   3        7.70        6.42      6.32 o
 -15   1   3        5.13        4.40      5.70 o
 -14   1   3       12.66       12.31      3.16 o
 -13   1   3       45.80       40.52      3.78 o
 -12   1   3      515.74      535.03     18.66 o
 -11   1   3        0.03        1.02      4.50 o
 -10   1   3       65.23       72.30      5.24 o
  -9   1   3       35.62       30.63      2.73 o
  -8   1   3      318.18      311.85     11.22 o
  -7   1   3       36.29       40.36      3.38 o
  -6   1   3      107.01      132.08     10.06 o
  -5   1   3     1078.25     1198.69     81.33 o
  -4   1   3      176.22      241.32     23.33 o
  -3   1   3      618.17      646.85     54.86 o
  -2   1   3     3753.75     3394.65    245.23 o
  -1   1   3    10325.84     8633.26    629.06 o
   0   1   3     2486.26     2336.24    139.56 o
   1   1   3     1745.23     1565.39     68.93 o
   2   1   3      520.69      418.51     10.53 o
   3   1   3     1325.72     1232.03     11.62 o
   4   1   3      660.46      612.46      8.74 o
   5   1   3      735.94      728.26     14.25 o
   6   1   3      399.96      475.31      8.82 o
   7   1   3      154.92      174.11      8.37 o
   8   1   3      212.17      240.98     10.26 o
   9   1   3       51.45       43.34      4.12 o
  10   1   3      111.25      120.26      8.96 o
  11   1   3       30.36       36.80      3.29 o
  12   1   3       14.90       15.19      2.88 o
  13   1   3       66.65       53.91      4.77 o
  14   1   3        1.20       -1.05      4.31 o
  15   1   3        0.06       -3.13      6.91 o
 -15   2   3        0.00       -3.88      6.05 o
 -14   2   3        7.97        6.42      6.42 o
 -13   2   3      112.88      109.28     10.73 o
 -12   2   3      139.87      135.48     10.79 o
 -11   2   3        5.79        0.56      6.01 o
 -10   2   3      605.18      658.83     19.53 o
  -9   2   3      116.36      116.54      8.56 o
  -8   2   3       61.60       86.31      7.25 o
  -7   2   3        4.73        2.57      4.19 o
  -6   2   3      102.45      120.44      7.41 o
  -5   2   3      195.88      201.23      6.02 o
  -4   2   3     1682.45     1812.94     50.97 o
  -3   2   3     1763.50     1933.85     33.20 o
  -2   2   3      245.15      238.22     13.50 o
  -1   2   3     1638.74     1673.54     33.02 o
   0   2   3      377.83      391.15      6.97 o
   1   2   3       16.02       19.66      1.71 o
   2   2   3        1.45       -1.35      2.19 o
   3   2   3      928.61     1027.58     12.21 o
   4   2   3      737.38      685.07     10.40 o
   5   2   3      158.20      144.54      5.26 o
   6   2   3      225.63      244.20     10.29 o
   7   2   3       70.00       68.17      6.45 o
   8   2   3       25.96       23.72      2.57 o
   9   2   3        9.87        6.48      2.39 o
  10   2   3       87.88       97.81      8.15 o
  11   2   3        9.32        6.79      2.60 o
  12   2   3      154.58      160.13     12.03 o
  13   2   3        5.97        7.75      3.04 o
  14   2   3       16.36       16.49      3.38 o
  15   2   3        6.69       11.16      3.44 o
 -14   3   3        0.22       -5.61      5.61 o
 -13   3   3        0.06       -0.71      5.24 o
 -12   3   3        7.65        9.52      3.19 o
 -11   3   3        0.08       -1.24      5.61 o
 -10   3   3      158.70      167.85     10.94 o
  -9   3   3        0.04        3.69      3.07 o
  -8   3   3        0.12       -2.95      4.77 o
  -7   3   3       19.86        5.89      4.84 o
  -6   3   3       65.73       69.97      6.67 o
  -5   3   3       62.58       60.42      4.12 o
  -4   3   3       13.98        5.15      4.06 o
  -3   3   3       99.53      119.17      7.38 o
  -2   3   3       90.89      103.27      6.54 o
  -1   3   3        3.05        4.93      1.64 o
   0   3   3      259.26      279.73     10.42 o
   1   3   3       53.85       67.83      6.23 o
   2   3   3      317.64      431.46     12.90 o
   3   3   3      263.31      291.73     11.13 o
   4   3   3       82.54       86.40      7.22 o
   5   3   3       85.84      116.69      7.78 o
   6   3   3        6.62        5.39      2.48 o
   7   3   3        1.58        1.43      4.25 o
   8   3   3      162.59      155.01     10.66 o
   9   3   3      769.27      781.16     22.38 o
  10   3   3      562.22      606.25     20.68 o
  11   3   3      108.14      119.61     10.60 o
  12   3   3        1.35        6.26      6.29 o
  13   3   3        0.45       -3.75      5.89 o
  14   3   3        0.96        4.90      6.91 o
 -13   4   3        0.71        2.48      7.07 o
 -12   4   3       23.34       22.32      4.00 o
 -11   4   3       26.83       11.47      9.02 o
 -10   4   3       43.85       44.95      4.00 o
  -9   4   3       11.88        2.51      6.63 o
  -8   4   3      176.60      159.16     11.78 o
  -7   4   3        0.93        7.19      5.33 o
  -6   4   3       17.53       18.01      2.95 o
  -5   4   3        1.87        6.63      2.64 o
  -4   4   3       21.37       22.82      2.79 o
  -3   4   3      182.03      200.99     10.88 o
  -2   4   3       83.39       77.91      6.98 o
  -1   4   3       41.86       48.70      4.46 o
   0   4   3       18.31       23.53      2.54 o
   1   4   3        1.67        3.16      4.31 o
   2   4   3       44.89       50.01      4.65 o
   3   4   3        9.49        7.10      6.26 o
   4   4   3        5.35       -6.01      6.01 o
   5   4   3       54.88       55.65      4.90 o
   6   4   3        4.81        6.51      6.11 o
   7   4   3        1.20        0.00      5.64 o
   8   4   3       10.41       15.28      3.16 o
   9   4   3       40.54       37.42      3.88 o
  10   4   3       33.50       39.25      4.12 o
  11   4   3       22.35       21.67      3.69 o
  12   4   3        0.79        3.19      7.44 o
 -10   5   3        1.60        1.61      5.92 o
  -9   5   3       24.46       27.56      3.63 o
  -8   5   3        5.08        0.74      6.82 o
  -7   5   3        0.00       -2.05      6.57 o
  -6   5   3       63.22       65.41      6.48 o
  -5   5   3        4.99        4.37      6.01 o
  -4   5   3        9.47       10.26      3.04 o
  -3   5   3       51.77       53.70      4.74 o
  -2   5   3      200.94      225.23     12.96 o
  -1   5   3        0.07       -1.74      4.28 o
   0   5   3       15.45       12.77      3.01 o
   1   5   3      211.24      175.66     12.68 o
   2   5   3        3.86        4.53      3.50 o
   3   5   3        5.14        0.62      5.39 o
   4   5   3        2.09       -4.31      4.31 o
   5   5   3        0.09        0.00      5.67 o
   6   5   3        4.06        3.01      4.53 o
   7   5   3        0.59       -4.90      7.44 o
   8   5   3       30.93       33.20      4.09 o
   9   5   3        1.28        5.15      3.47 o
  10   5   3        0.01        2.42      7.07 o
  -6   6   3        2.99        4.81      6.23 o
  -5   6   3        5.15        7.04      7.29 o
  -4   6   3        1.42        2.29      6.85 o
  -3   6   3       18.80       21.14      3.53 o
  -2   6   3        8.97       -5.21      7.44 o
  -1   6   3       26.89       17.36      4.03 o
   0   6   3       94.50      100.20      7.75 o
   1   6   3       37.41       42.41      4.56 o
   2   6   3        3.39       -6.67      6.67 o
   3   6   3       22.88       30.79      4.12 o
   4   6   3        2.32        3.84      7.04 o
   5   6   3        1.40        4.74      5.49 o
   6   6   3        0.78       -4.87      6.94 o
 -16   0   4       17.06       19.78      3.88 o
 -15   0   4       12.33       13.76      3.10 o
 -14   0   4       45.87       45.23      3.97 o
 -13   0   4        0.03        2.45      5.86 o
 -12   0   4      709.00      677.98     20.49 o
 -11   0   4      214.28      215.62     11.56 o
 -10   0   4        9.39        4.43      4.81 o
  -9   0   4      113.24       94.25      7.66 o
  -8   0   4      200.93      190.10      8.62 o
  -7   0   4       62.59       55.82      2.55 o
  -6   0   4      338.67      296.95      8.45 o
  -5   0   4        3.34        2.40      1.78 o
  -4   0   4     5571.27     5073.09    265.28 o
  -3   0   4      144.47      158.82      6.23 o
  -2   0   4        2.13        0.77      1.42 o
  -1   0   4      243.96      239.40      5.86 o
   0   0   4    37743.37    20218.85    133.84 o
   1   0   4       30.12       35.39      2.16 o
   2   0   4     2840.09     2783.91     31.00 o
   3   0   4     1305.66     1437.87     14.27 o
   4   0   4      921.35     1209.10     12.24 o
   5   0   4      671.18      701.99     25.56 o
   6   0   4     1361.90     1525.15     23.22 o
   7   0   4     1821.42     2136.82     28.71 o
   8   0   4       43.14       38.75      3.32 o
   9   0   4      164.54      194.45     10.08 o
  10   0   4      157.15      149.28      9.73 o
  11   0   4        5.58        8.59      2.82 o
  12   0   4       19.58        8.84      6.54 o
  13   0   4      272.44      216.55     13.76 o
  14   0   4        2.03       -2.82      5.83 o
  15   0   4        1.90        6.94      6.17 o
 -16   1   4       16.40       25.55      3.35 o
 -15   1   4       34.52       35.59      3.91 o
 -14   1   4        9.09       12.87      3.26 o
 -13   1   4      217.03      223.68     13.58 o
 -12   1   4      162.61      144.25     11.04 o
 -11   1   4      274.91      307.94     13.92 o
 -10   1   4     1154.57     1180.00     24.40 o
  -9   1   4       20.29       21.27      2.45 o
  -8   1   4       44.86       47.06      3.72 o
  -7   1   4      268.55      258.49     14.68 o
  -6   1   4      132.46      145.29     10.68 o
  -5   1   4       68.98       69.17      3.86 o
  -4   1   4      651.17      668.43     44.49 o
  -3   1   4     4143.08     4026.90    378.49 o
  -2   1   4    16371.80    13662.67   1354.59 o
  -1   1   4     6946.42     6208.44    305.37 o
   0   1   4     1153.33     1026.92     54.42 o
   1   1   4     1716.39     1567.22     17.18 o
   2   1   4     1299.02     1319.14     13.67 o
   3   1   4      110.05      115.84      5.55 o
   4   1   4     2064.38     2079.74     23.57 o
   5   1   4     2305.66     2488.39     57.25 o
   6   1   4      152.51      168.31      8.88 o
   7   1   4      142.49      123.30      7.56 o
   8   1   4       65.19       73.20      6.98 o
   9   1   4        2.78        1.33      4.03 o
  10   1   4        7.49        9.92      2.45 o
  11   1   4      176.08      155.35     11.13 o
  12   1   4        0.17        5.46      3.84 o
  13   1   4       87.74       90.37      6.70 o
  14   1   4       10.70       -2.91      7.16 o
  15   1   4        5.97        9.08      3.44 o
 -15   2   4        2.64       -4.68      6.88 o
 -14   2   4        7.16        7.53      3.07 o
 -13   2   4       50.32       41.17      4.09 o
 -12   2   4       98.57      101.50      6.70 o
 -11   2   4      244.98      209.76     12.21 o
 -10   2   4       54.04       61.94      5.27 o
  -9   2   4      258.30      284.94     12.21 o
  -8   2   4      585.75      552.71     15.94 o
  -7   2   4      354.25      421.13     13.24 o
  -6   2   4       19.52       18.79      2.20 o
  -5   2   4     1311.56     1514.20     65.85 o
  -4   2   4     2284.32     2368.02     59.09 o
  -3   2   4      846.46      848.35     16.76 o
  -2   2   4     1807.79     1876.88     61.45 o
  -1   2   4      526.20      555.52      8.64 o
   0   2   4       45.76       45.56      2.90 o
   1   2   4      311.43      298.43     21.50 o
   2   2   4        6.19        6.03      1.40 o
   3   2   4       33.55       37.85      3.72 o
   4   2   4       29.45       29.86      2.05 o
   5   2   4      135.69      144.84      7.63 o
   6   2   4        8.00        7.84      2.08 o
   7   2   4      153.57      165.27      9.27 o
   8   2   4      134.08      132.19      8.96 o
   9   2   4      256.61      245.35     12.18 o
  10   2   4       61.84       65.41      5.52 o
  11   2   4       19.06       24.40      3.35 o
  12   2   4       12.83       14.07      3.41 o
  13   2   4       16.52       19.50      3.44 o
  14   2   4        2.52        3.81      5.86 o
 -14   3   4       26.28       28.65      3.97 o
 -13   3   4        2.65       -5.08      5.86 o
 -12   3   4        8.71        8.77      6.20 o
 -11   3   4       39.81       39.06      3.91 o
 -10   3   4        6.58        8.65      2.64 o
  -9   3   4       15.30       14.29      2.82 o
  -8   3   4        6.19       -1.49      4.77 o
  -7   3   4       14.59       12.12      2.57 o
  -6   3   4       88.24       93.94      7.13 o
  -5   3   4        1.97        0.78      4.09 o
  -4   3   4      469.98      469.56     14.11 o
  -3   3   4       38.76       47.71      3.97 o
  -2   3   4       19.48       20.62      2.08 o
  -1   3   4      775.78      735.83     16.52 o
   0   3   4       15.41       15.94      2.11 o
   1   3   4       84.03      100.29      7.07 o
   2   3   4      452.00      457.96     13.49 o
   3   3   4       19.98       20.65      2.48 o
   4   3   4      443.50      487.38     14.69 o
   5   3   4       25.23       30.48      2.73 o
   6   3   4        7.36        5.86      2.29 o
   7   3   4        8.45        8.12      2.91 o
   8   3   4       96.07       91.67      8.99 o
   9   3   4      491.98      479.54     18.07 o
  10   3   4       38.69       38.60      4.09 o
  11   3   4       68.94       69.17      5.46 o
  12   3   4       13.41        0.03      7.19 o
  13   3   4        0.02       -6.63      6.63 o
 -13   4   4        8.28       11.07      3.38 o
 -12   4   4        3.80        4.96      4.09 o
 -11   4   4        6.59        6.29      3.22 o
 -10   4   4       11.13        7.44      6.36 o
  -9   4   4       34.25       27.81      3.81 o
  -8   4   4        4.37        1.18      5.74 o
  -7   4   4       15.19       15.04      3.01 o
  -6   4   4      121.54      111.02      8.74 o
  -5   4   4      110.69      118.61      9.55 o
  -4   4   4       80.43       80.88      5.80 o
  -3   4   4        1.79       -0.93      4.90 o
  -2   4   4       98.59       86.31      5.92 o
  -1   4   4       17.05       19.19      2.70 o
   0   4   4       44.78       40.18      3.69 o
   1   4   4      131.34      124.50      9.05 o
   2   4   4       32.62       32.58      3.16 o
   3   4   4        8.18        7.25      5.52 o
   4   4   4      117.66      135.08      9.70 o
   5   4   4        1.76       -3.19      5.49 o
   6   4   4        3.84        4.43      5.67 o
   7   4   4      287.80      256.36     14.42 o
   8   4   4        1.45        3.75      4.12 o
   9   4   4        0.19        3.97      6.70 o
  10   4   4      138.05      143.85     12.03 o
  11   4   4       18.65       14.57      4.03 o
  12   4   4        4.51        5.36      3.75 o
 -10   5   4       33.32       33.42      4.19 o
  -9   5   4       13.00       18.51      3.57 o
  -8   5   4        0.05        0.00      6.36 o
  -7   5   4        5.13        7.07      3.04 o
  -6   5   4        0.85       -0.68      5.55 o
  -5   5   4        1.02       -3.81      6.42 o
  -4   5   4        0.46       -6.08      6.08 o
  -3   5   4        2.43        0.03      5.36 o
  -2   5   4       98.96       83.92      7.04 o
  -1   5   4       17.82       19.59      3.41 o
   0   5   4       85.25       83.74      6.63 o
   1   5   4        1.27        5.05      3.63 o
   2   5   4        1.88        3.94      3.94 o
   3   5   4       52.45       50.94      4.81 o
   4   5   4       82.82       75.61      7.13 o
   5   5   4       39.31       43.59      3.91 o
   6   5   4        0.19        5.80      4.09 o
   7   5   4        1.10        2.14      5.08 o
   8   5   4        2.37       -1.46      7.22 o
   9   5   4        2.68        3.94      6.05 o
  -6   6   4        0.80        6.88      5.15 o
  -5   6   4        6.17       -4.68      8.18 o
  -4   6   4        3.51       -3.07      6.36 o
  -3   6   4       10.19       12.09      3.29 o
  -2   6   4        7.32        0.78      6.63 o
  -1   6   4        1.41       -0.03      7.04 o
   0   6   4        2.18       -7.04      7.04 o
   1   6   4       10.23        6.36      4.96 o
   2   6   4        2.34       -6.85      6.85 o
   3   6   4        0.86       -1.55      6.14 o
   4   6   4        0.18        0.81      6.39 o
   5   6   4       11.11       12.46      3.69 o
 -16   1   5        5.50        8.31      3.57 o
 -15   1   5        3.31        5.61      4.59 o
 -14   1   5        1.04        2.08      6.36 o
 -13   1   5       10.82       11.84      3.26 o
 -12   1   5      448.35      476.22     18.14 o
 -11   1   5      178.57      170.39     11.35 o
 -10   1   5       63.33       61.82      5.30 o
  -9   1   5       20.59       22.91      2.73 o
  -8   1   5      138.49      123.39      8.18 o
  -7   1   5     1044.80     1037.42     19.53 o
  -6   1   5      429.90      418.21     37.33 o
  -5   1   5      631.47      651.15     44.30 o
  -4   1   5       76.64       84.20      4.11 o
  -3   1   5      835.82      861.46     79.04 o
  -2   1   5      543.92      478.17     39.36 o
  -1   1   5     2199.02     1972.06    121.03 o
   0   1   5      719.34      668.91     41.50 o
   1   1   5      605.80      529.93     13.92 o
   2   1   5       22.12       16.74      1.16 o
   3   1   5        2.87        7.78      1.07 o
   4   1   5       75.81       73.48      5.52 o
   5   1   5      280.75      307.46      8.68 o
   6   1   5      176.22      196.62      8.71 o
   7   1   5      350.20      359.13     12.43 o
   8   1   5      143.56      144.50      9.02 o
   9   1   5        0.01        1.86      3.91 o
  10   1   5        0.74        3.10      5.05 o
  11   1   5        1.70        1.67      5.12 o
  12   1   5       16.11       11.69      3.19 o
  13   1   5       15.72       14.29      3.35 o
  14   1   5        9.03        9.42      3.41 o
  15   1   5        4.54        1.61      6.36 o
 -15   2   5        8.16        7.07      7.07 o
 -14   2   5        3.08        4.68      3.66 o
 -13   2   5        0.04        5.64      4.15 o
 -12   2   5       27.84       31.96      3.29 o
 -11   2   5       10.20        8.37      6.23 o
 -10   2   5      569.50      518.23     17.58 o
  -9   2   5      253.43      297.40     12.80 o
  -8   2   5      136.59      148.00      8.99 o
  -7   2   5       38.26       40.86      3.78 o
  -6   2   5        0.04       -3.50      3.50 o
  -5   2   5      528.26      537.96     24.71 o
  -4   2   5       51.29       50.27      3.01 o
  -3   2   5      681.50      635.98     22.24 o
  -2   2   5       94.92       90.29      4.24 o
  -1   2   5      148.03      133.71      4.68 o
   0   2   5       15.94       12.38      2.62 o
   1   2   5      133.30      122.47      4.68 o
   2   2   5       58.39       75.49      4.62 o
   3   2   5       54.96       44.76      2.45 o
   4   2   5       93.76      103.57      9.69 o
   5   2   5       21.62       25.24      2.54 o
   6   2   5       19.03       18.91      2.48 o
   7   2   5       15.98       14.85      2.54 o
   8   2   5        6.39        5.12      4.84 o
   9   2   5      262.61      257.72     12.87 o
  10   2   5      467.18      432.54     16.68 o
  11   2   5        0.05        1.24      5.64 o
  12   2   5       13.20       10.11      3.22 o
  13   2   5        8.99        1.46      7.13 o
  14   2   5        6.58       -0.78      5.98 o
 -14   3   5        4.82        3.19      6.32 o
 -13   3   5        2.17       -5.77      5.77 o
 -12   3   5       80.22       86.06      7.16 o
 -11   3   5       12.03       15.59      3.13 o
 -10   3   5        0.26        3.07      2.70 o
  -9   3   5        2.48        7.60      5.21 o
  -8   3   5        0.07       -3.01      4.28 o
  -7   3   5        5.20       -0.47      4.28 o
  -6   3   5       19.72       25.76      2.60 o
  -5   3   5       52.22       44.12      4.12 o
  -4   3   5      103.01      110.49      7.72 o
  -3   3   5       17.65       17.80      2.23 o
  -2   3   5       48.30       61.45      4.03 o
  -1   3   5      213.07      234.28     10.11 o
   0   3   5        7.65        2.85      2.76 o
   1   3   5        3.73       -2.91      4.50 o
   2   3   5       52.19       54.32      4.46 o
   3   3   5      149.85      157.43      9.08 o
   4   3   5       58.95       71.52      6.14 o
   5   3   5        0.06       -3.47      4.74 o
   6   3   5        0.44        1.58      2.60 o
   7   3   5        7.21        7.56      5.43 o
   8   3   5        1.41        5.43      4.71 o
   9   3   5      110.24       99.70      7.22 o
  10   3   5       32.46       45.85      4.09 o
  11   3   5        1.31       -3.38      5.77 o
  12   3   5       53.35       48.58      4.53 o
  13   3   5        2.76       -3.13      8.03 o
 -13   4   5        1.75        2.51      6.85 o
 -12   4   5       40.06       40.83      4.12 o
 -11   4   5       18.97       26.88      3.81 o
 -10   4   5        4.96       13.45      2.88 o
  -9   4   5       17.23       22.94      3.60 o
  -8   4   5        3.18       -6.48      6.48 o
  -7   4   5        7.52       -2.29      5.15 o
  -6   4   5      229.19      220.89     12.52 o
  -5   4   5       23.41       32.89      3.22 o
  -4   4   5       77.56       73.10      5.61 o
  -3   4   5       75.59       71.86      5.33 o
  -2   4   5      297.75      309.15     12.83 o
  -1   4   5       20.99       19.28      2.70 o
   0   4   5        2.33       -5.86      5.86 o
   1   4   5       31.10       31.62      3.13 o
   2   4   5      170.27      160.59      9.61 o
   3   4   5       34.82       31.37      2.98 o
   4   4   5        1.38        1.55      4.87 o
   5   4   5      123.93      127.08     10.63 o
   6   4   5        4.65        4.62      3.94 o
   7   4   5      124.58      106.31      7.41 o
   8   4   5       17.95       19.53      3.50 o
   9   4   5       17.29       14.97      3.66 o
  10   4   5        5.28        9.42      6.45 o
  11   4   5        0.61        4.03      3.47 o
  12   4   5        4.07       -0.81      7.50 o
 -10   5   5       18.09       17.86      3.60 o
  -9   5   5        0.01        0.00      5.92 o
  -8   5   5       22.28       20.96      3.66 o
  -7   5   5        4.86        2.79      5.58 o
  -6   5   5       34.33       37.36      3.84 o
  -5   5   5       10.78        3.26      5.67 o
  -4   5   5        3.31        5.64      6.26 o
  -3   5   5       91.29       94.96      9.15 o
  -2   5   5       15.73        8.53      6.85 o
  -1   5   5        0.37       -0.59      5.86 o
   0   5   5      156.74      152.47     10.97 o
   1   5   5       25.85       32.03      3.41 o
   2   5   5        6.49        9.70      2.91 o
   3   5   5        1.46        6.26      2.95 o
   4   5   5       59.52       57.63      4.87 o
   5   5   5       29.73       31.62      3.84 o
   6   5   5        2.22        5.21      4.37 o
   7   5   5       30.09       28.37      3.75 o
   8   5   5        6.24        4.56      6.73 o
   9   5   5        5.02       -0.81      7.32 o
  -6   6   5        0.26       -7.35      7.38 o
  -5   6   5        0.12       -2.42      6.91 o
  -4   6   5        1.00       -4.65      7.13 o
  -3   6   5        0.72       -3.84      7.32 o
  -2   6   5        5.37       -3.04      7.29 o
  -1   6   5       60.84       51.80      4.59 o
   0   6   5        0.33        7.53      5.43 o
   1   6   5        9.68        4.53      4.53 o
   2   6   5        2.66        2.29      6.63 o
   3   6   5        5.00       -0.74      7.84 o
   4   6   5        1.00        3.97      5.80 o
   5   6   5       28.68       23.13      4.19 o
 -16   0   6       37.70       40.43      4.37 o
 -15   0   6        1.22        4.40      6.01 o
 -14   0   6       26.92       28.99      3.84 o
 -13   0   6      388.28      409.04     17.55 o
 -12   0   6        0.24       -1.18      6.45 o
 -11   0   6       16.32       17.95      2.76 o
 -10   0   6      274.56      267.14     12.21 o
  -9   0   6       15.19        5.43      4.84 o
  -8   0   6      221.16      196.03      9.15 o
  -7   0   6       20.06       19.50      2.02 o
  -6   0   6      922.43     1003.01     55.00 o
  -5   0   6       14.69       14.89      1.19 o
  -4   0   6      213.25      247.68      5.72 o
  -3   0   6       16.15       12.21      1.67 o
  -2   0   6      725.18      713.98     22.46 o
  -1   0   6      938.33      855.80     41.93 o
   0   0   6     1633.54     1507.33     17.68 o
   1   0   6       41.57       62.25      3.13 o
   2   0   6      594.96      556.23      8.20 o
   3   0   6       38.99       43.99      2.88 o
   4   0   6      170.82      190.48     11.81 o
   5   0   6      224.44      237.68      6.54 o
   6   0   6      295.02      333.68     11.53 o
   7   0   6       74.61      119.70      7.56 o
   8   0   6      130.13      129.93      8.62 o
   9   0   6      320.51      323.72     13.33 o
  10   0   6      107.12       96.35      8.56 o
  11   0   6       42.28       49.91      4.22 o
  12   0   6      169.87      147.54     11.25 o
  13   0   6       99.81       92.42      7.41 o
  14   0   6        0.10       -1.49      6.26 o
  15   0   6        0.36        8.93      6.85 o
 -16   1   6        0.68        1.67      5.77 o
 -15   1   6        7.21        3.04      6.29 o
 -14   1   6        2.93        0.68      5.39 o
 -13   1   6        3.65        5.67      6.11 o
 -12   1   6      112.30       95.30      6.42 o
 -11   1   6      318.78      300.10     13.58 o
 -10   1   6       62.94       72.58      5.30 o
  -9   1   6      750.47      742.28     18.66 o
  -8   1   6      775.60      735.28     17.55 o
  -7   1   6       41.24       68.76      6.26 o
  -6   1   6       88.01      113.38     12.11 o
  -5   1   6      358.21      401.85     16.00 o
  -4   1   6     2796.51     2852.62    209.40 o
  -3   1   6      430.80      437.95     45.05 o
  -2   1   6     4830.28     4657.52    346.60 o
  -1   1   6      268.27      244.76     22.38 o
   0   1   6     1269.31     1131.87     39.62 o
   1   1   6       20.14       23.24      1.56 o
   2   1   6      293.28      318.14     16.35 o
   3   1   6       76.40       95.37      4.08 o
   4   1   6      141.07      138.18      9.41 o
   5   1   6       15.38       15.38      1.38 o
   6   1   6       32.12       22.91      2.36 o
   7   1   6        1.94        3.97      3.47 o
   8   1   6       52.18       47.12      4.46 o
   9   1   6       55.67       52.02      4.59 o
  10   1   6       62.06       50.16      4.09 o
  11   1   6       28.92       33.05      3.47 o
  12   1   6       17.02       15.10      3.26 o
  13   1   6      115.98      120.51     10.26 o
  14   1   6        0.05       -5.33      5.55 o
  15   1   6        0.18       -3.32      6.51 o
 -15   2   6       32.06       41.64      4.15 o
 -14   2   6        0.44        1.46      5.77 o
 -13   2   6       18.91       22.63      3.44 o
 -12   2   6       18.98       15.84      3.32 o
 -11   2   6       61.76       53.14      4.62 o
 -10   2   6       21.44       26.29      3.13 o
  -9   2   6       64.45       86.90      8.22 o
  -8   2   6      105.47       98.56      7.50 o
  -7   2   6        7.74        7.19      2.11 o
  -6   2   6       31.82       26.07      2.33 o
  -5   2   6      109.14       98.43      6.79 o
  -4   2   6       14.03       10.32      1.41 o
  -3   2   6        1.92        2.27      3.01 o
  -2   2   6      315.27      301.07     11.69 o
  -1   2   6      134.43       99.56      9.41 o
   0   2   6     1987.94     1955.04     65.58 o
   1   2   6      718.87      703.43     30.51 o
   2   2   6       76.14       64.34      3.90 o
   3   2   6      418.26      475.86      9.15 o
   4   2   6     1633.75     1616.39     24.93 o
   5   2   6      231.06      231.52     10.32 o
   6   2   6      137.91      140.28      8.68 o
   7   2   6      308.22      324.59     12.99 o
   8   2   6      405.14      393.08     14.85 o
   9   2   6      190.02      174.57     11.10 o
  10   2   6      140.85      145.77     11.01 o
  11   2   6       10.67       15.53      3.13 o
  12   2   6        1.05        5.46      6.11 o
  13   2   6       29.13       27.75      4.03 o
  14   2   6        3.55        9.24      3.10 o
 -14   3   6        2.05        9.61      7.07 o
 -13   3   6        4.30        5.74      3.26 o
 -12   3   6        4.28        6.88      5.52 o
 -11   3   6       20.62       21.02      3.57 o
 -10   3   6       16.80       17.27      3.07 o
  -9   3   6       57.12       45.98      4.22 o
  -8   3   6        3.14       -5.58      5.58 o
  -7   3   6       94.28       83.43      8.00 o
  -6   3   6      106.59      108.17      9.05 o
  -5   3   6       44.96       49.76      4.46 o
  -4   3   6       44.19       44.12      4.09 o
  -3   3   6        0.00        4.68      3.60 o
  -2   3   6      421.57      429.91     13.36 o
  -1   3   6       95.08      110.99      7.53 o
   0   3   6      260.09      228.30      9.98 o
   1   3   6        6.00        0.78      4.62 o
   2   3   6       24.83       40.18      3.29 o
   3   3   6       14.77       19.04      2.39 o
   4   3   6       46.22       38.88      3.47 o
   5   3   6        0.23        0.43      4.22 o
   6   3   6       41.66       40.43      3.84 o
   7   3   6      292.85      297.37     13.39 o
   8   3   6        7.99        5.61      6.26 o
   9   3   6       38.60       40.12      3.97 o
  10   3   6      322.60      332.40     16.18 o
  11   3   6        5.36       -2.82      7.32 o
  12   3   6        7.12        8.28      6.57 o
  13   3   6        0.94       -7.66      7.66 o
 -12   4   6       16.78       17.45      3.63 o
 -11   4   6        1.32       -0.74      6.45 o
 -10   4   6        2.67       -6.23      6.88 o
  -9   4   6       52.38       59.40      5.89 o
  -8   4   6       22.16       27.78      3.22 o
  -7   4   6       57.91       45.33      3.78 o
  -6   4   6        2.71        8.34      2.91 o
  -5   4   6        6.07        5.36      5.18 o
  -4   4   6        9.58        4.12      3.44 o
  -3   4   6      355.77      360.06     14.76 o
  -2   4   6        0.00       -2.48      4.99 o
  -1   4   6       74.91       87.36      5.89 o
   0   4   6      847.75      779.83     21.17 o
   1   4   6       66.42       47.74      4.09 o
   2   4   6        1.03       -1.49      4.53 o
   3   4   6       38.76       29.39      3.10 o
   4   4   6       87.67      102.06      8.87 o
   5   4   6        0.50       -1.15      5.64 o
   6   4   6       36.03       41.26      4.12 o
   7   4   6       10.78        7.44      6.63 o
   8   4   6        0.42       -7.56      7.56 o
   9   4   6       13.04       16.40      3.63 o
  10   4   6       10.25       10.42      7.35 o
  11   4   6       48.48       54.38      5.27 o
 -10   5   6        6.13        0.78      5.67 o
  -9   5   6       20.06       13.33      3.75 o
  -8   5   6        6.45        0.53      3.22 o
  -7   5   6       29.79       26.29      3.81 o
  -6   5   6        0.51        4.09      5.27 o
  -5   5   6       18.86       19.16      3.35 o
  -4   5   6        1.17       -6.42      6.54 o
  -3   5   6        5.05        6.29      6.29 o
  -2   5   6       46.62       43.37      4.25 o
  -1   5   6      119.60      116.10     10.94 o
   0   5   6       18.19       16.56      3.44 o
   1   5   6       36.96       32.52      3.91 o
   2   5   6       17.11       16.71      3.41 o
   3   5   6       31.34       38.75      3.81 o
   4   5   6       12.83       14.42      3.38 o
   5   5   6       36.84       39.84      4.09 o
   6   5   6       93.15       90.34      7.22 o
   7   5   6       81.77       75.99      6.76 o
   8   5   6        0.06        7.84      6.51 o
   9   5   6       16.38       15.59      3.57 o
  -5   6   6        0.46       -2.45      6.11 o
  -4   6   6        5.65       10.70      3.35 o
  -3   6   6        0.42        0.81      6.08 o
  -2   6   6        3.35       11.38      3.04 o
  -1   6   6       18.08       18.20      3.66 o
   0   6   6        1.58        6.14      4.56 o
   1   6   6        0.03       -2.36      7.22 o
   2   6   6        4.00       -6.76      6.76 o
   3   6   6        2.80       -4.77      7.04 o
   4   6   6        0.01       -7.35      7.60 o
 -16   1   7       14.06       16.59      3.44 o
 -15   1   7        5.87        7.63      6.39 o
 -14   1   7       26.45       30.75      3.57 o
 -13   1   7       77.28       91.05      6.32 o
 -12   1   7      107.69      127.95     10.26 o
 -11   1   7        0.12       -3.78      5.12 o
 -10   1   7        0.01       -4.96      4.96 o
  -9   1   7       13.22       14.26      2.64 o
  -8   1   7      115.03      118.12      8.06 o
  -7   1   7        0.06       -1.46      4.31 o
  -6   1   7      340.91      364.89     11.87 o
  -5   1   7      910.45     1016.42     65.76 o
  -4   1   7      758.56      768.23     56.73 o
  -3   1   7       52.36       62.13      5.41 o
  -2   1   7      148.72      147.18      7.70 o
  -1   1   7     2074.15     2062.71    153.07 o
   0   1   7      105.00      121.48      4.43 o
   1   1   7      898.36      973.28     31.99 o
   2   1   7      598.77      620.64      9.61 o
   3   1   7       97.02      108.26     11.39 o
   4   1   7      174.86      202.06      6.36 o
   5   1   7      333.66      312.32     11.19 o
   6   1   7      347.79      368.09     12.65 o
   7   1   7      182.23      134.77      8.96 o
   8   1   7      614.57      644.07     18.07 o
   9   1   7        0.00        1.55      5.52 o
  10   1   7      163.62      151.38     11.01 o
  11   1   7        2.90        6.73      5.77 o
  12   1   7        1.87        3.32      5.83 o
  13   1   7       11.42        9.39      6.88 o
  14   1   7        3.08        1.58      6.76 o
 -15   2   7       10.69        4.00      6.79 o
 -14   2   7        9.24       12.65      3.13 o
 -13   2   7       47.51       43.28      4.00 o
 -12   2   7       58.12       62.38      5.95 o
 -11   2   7        7.47        1.77      6.32 o
 -10   2   7       22.06       34.10      3.35 o
  -9   2   7       41.19       35.40      3.38 o
  -8   2   7        3.54        2.26      4.46 o
  -7   2   7       23.26       29.98      2.76 o
  -6   2   7      110.49      118.89      7.69 o
  -5   2   7      139.33      138.30      7.66 o
  -4   2   7      572.92      598.37     15.01 o
  -3   2   7     2331.76     2403.42     93.10 o
  -2   2   7      281.60      291.17     23.33 o
  -1   2   7        1.99        1.88      2.32 o
   0   2   7      825.97      910.47     34.41 o
   1   2   7       10.00        3.16      2.87 o
   2   2   7       63.21       77.35      6.05 o
   3   2   7        6.13       10.01      2.14 o
   4   2   7       15.45       11.07      2.20 o
   5   2   7       55.24       57.97      4.59 o
   6   2   7       21.06       17.61      2.79 o
   7   2   7      259.44      220.15     11.75 o
   8   2   7       38.64       41.29      3.94 o
   9   2   7      144.85      155.57     10.70 o
  10   2   7      258.07      238.65     14.07 o
  11   2   7       49.86       47.87      4.12 o
  12   2   7       76.15       93.91      6.98 o
  13   2   7        1.36       -6.88      6.88 o
  14   2   7        0.35       -8.31      8.31 o
 -14   3   7        1.80        2.02      5.24 o
 -13   3   7        4.55        0.78      7.44 o
 -12   3   7        1.94        5.61      5.24 o
 -11   3   7       13.71       14.54      3.32 o
 -10   3   7       90.72       75.92      6.23 o
  -9   3   7       39.92       27.03      3.07 o
  -8   3   7       21.52       22.17      2.76 o
  -7   3   7        8.69        4.46      5.67 o
  -6   3   7        0.21        1.89      4.09 o
  -5   3   7        1.64        3.57      4.28 o
  -4   3   7      271.85      251.80     11.41 o
  -3   3   7      118.76      116.16      8.46 o
  -2   3   7       68.42       73.69      7.04 o
  -1   3   7       94.70       93.47      6.91 o
   0   3   7       10.32        4.37      3.53 o
   1   3   7       58.45       64.17      4.53 o
   2   3   7        4.51        8.09      2.17 o
   3   3   7        0.01        2.14      4.09 o
   4   3   7        0.47        3.19      2.95 o
   5   3   7       45.19       32.46      3.13 o
   6   3   7       98.11      102.40      8.68 o
   7   3   7        4.30        4.00      2.98 o
   8   3   7       23.22       23.72      3.29 o
   9   3   7       80.68       77.35      6.63 o
  10   3   7       87.98       87.46      6.85 o
  11   3   7        0.40        8.65      6.11 o
  12   3   7       15.56       18.54      3.63 o
 -12   4   7       15.63       16.90      3.91 o
 -11   4   7       16.68       17.80      3.53 o
 -10   4   7        4.39        6.32      5.61 o
  -9   4   7       60.28       56.42      4.90 o
  -8   4   7       46.24       46.38      3.97 o
  -7   4   7       11.62        4.19      5.74 o
  -6   4   7       48.91       46.81      4.37 o
  -5   4   7       30.85       31.50      3.38 o
  -4   4   7       33.72       29.76      3.35 o
  -3   4   7        2.89       -4.15      5.49 o
  -2   4   7      418.71      418.99     16.03 o
  -1   4   7      404.74      421.23     15.90 o
   0   4   7       44.66       38.63      3.50 o
   1   4   7       11.54       11.66      2.79 o
   2   4   7        0.31        6.26      4.81 o
   3   4   7       16.16       11.56      2.88 o
   4   4   7       15.23       21.17      3.13 o
   5   4   7        9.08       -1.18      5.83 o
   6   4   7      125.73      115.42      9.86 o
   7   4   7       13.24       13.33      3.50 o
   8   4   7       52.99       53.70      4.90 o
   9   4   7      100.87      108.14      8.18 o
  10   4   7        0.04       -5.33      7.47 o
  11   4   7        2.47        4.03      6.26 o
 -10   5   7        6.06        5.80      6.76 o
  -9   5   7        0.65       -0.78      7.19 o
  -8   5   7        0.17        6.79      5.36 o
  -7   5   7        3.17        3.60      5.83 o
  -6   5   7        0.47       -4.19      5.92 o
  -5   5   7        0.34        4.06      4.96 o
  -4   5   7        2.73       -0.68      5.77 o
  -3   5   7       74.72       70.84      6.79 o
  -2   5   7      133.04      123.88     11.10 o
  -1   5   7        4.32        1.24      6.08 o
   0   5   7        2.03        3.16      5.98 o
   1   5   7       19.63       20.52      3.32 o
   2   5   7        8.81       12.68      3.38 o
   3   5   7       28.71       32.06      3.57 o
   4   5   7       30.32       25.14      3.60 o
   5   5   7       14.98        8.43      7.75 o
   6   5   7       13.22       13.55      3.75 o
   7   5   7       12.88        9.21      7.01 o
   8   5   7        2.93        5.61      3.88 o
  -5   6   7        7.40       18.17      3.81 o
  -4   6   7        3.03       -5.67      7.10 o
  -3   6   7        2.18        9.55      7.29 o
  -2   6   7        1.74        2.39      6.54 o
  -1   6   7        0.19        0.00      6.67 o
   0   6   7        1.78        2.39      6.51 o
   1   6   7        3.32       -1.58      6.60 o
   2   6   7        0.02       -6.39      6.98 o
   3   6   7        7.15       -0.03      7.19 o
 -16   0   8        5.35        4.68      3.97 o
 -15   0   8       33.11       31.53      4.00 o
 -14   0   8      318.08      303.51     17.11 o
 -13   0   8     1125.86     1154.11     29.17 o
 -12   0   8     1086.02     1153.03     27.87 o
 -11   0   8       80.42       63.37      5.67 o
 -10   0   8        3.46        8.93      2.39 o
  -9   0   8        4.60        1.36      3.32 o
  -8   0   8        0.98        2.08      3.91 o
  -7   0   8      244.05      242.37     10.39 o
  -6   0   8     1200.78     1199.13     21.21 o
  -5   0   8      525.01      583.67     35.40 o
  -4   0   8        0.22       -1.80      2.33 o
  -3   0   8       11.93        9.60      1.14 o
  -2   0   8     1575.18     1585.69     64.08 o
  -1   0   8     1012.54     1023.97     35.40 o
   0   0   8       61.76       60.22      3.56 o
   1   0   8     1382.15     1327.14     14.10 o
   2   0   8     1300.90     1406.91     14.87 o
   3   0   8      155.94      183.24     17.27 o
   4   0   8      229.42      288.20     10.42 o
   5   0   8      209.18      200.12      9.36 o
   6   0   8        1.95        2.17      1.98 o
   7   0   8       35.24       35.00      3.32 o
   8   0   8        1.02        3.35      4.53 o
   9   0   8        0.16       -5.43      5.43 o
  10   0   8       16.65       23.13      2.91 o
  11   0   8       20.70       20.55      3.22 o
  12   0   8       68.22       55.06      4.99 o
  13   0   8       26.95        5.86      8.12 o
  14   0   8        3.14       -2.42      8.18 o
 -15   1   8        1.05       -3.16      6.42 o
 -14   1   8        2.33        7.19      5.74 o
 -13   1   8       56.76       55.25      4.84 o
 -12   1   8        8.62        6.70      5.92 o
 -11   1   8       57.71       71.43      7.04 o
 -10   1   8       25.88       29.30      3.13 o
  -9   1   8       93.35      100.26      8.49 o
  -8   1   8      137.10      137.22      9.05 o
  -7   1   8      199.41      198.01      9.95 o
  -6   1   8      999.42      974.12     19.78 o
  -5   1   8       94.38       85.04      6.26 o
  -4   1   8        5.88        2.48      2.99 o
  -3   1   8       96.93       75.17      6.85 o
  -2   1   8     1758.92     1881.41    131.36 o
  -1   1   8        7.53        2.20      2.76 o
   0   1   8       11.37        9.58      1.72 o
   1   1   8       10.25        5.75      3.15 o
   2   1   8        0.65       -2.27      2.27 o
   3   1   8        0.29       -0.04      2.36 o
   4   1   8      897.10      890.35     18.38 o
   5   1   8      299.21      347.78     12.15 o
   6   1   8       30.53       23.56      2.60 o
   7   1   8       75.41       74.16      5.27 o
   8   1   8      117.81      133.56      9.30 o
   9   1   8       94.58       90.90      6.57 o
  10   1   8        0.02        0.59      5.77 o
  11   1   8      143.94      132.72     10.88 o
  12   1   8        9.07        5.86      3.07 o
  13   1   8        2.82        2.26      6.73 o
  14   1   8       18.65       18.23      3.94 o
 -15   2   8        0.69        4.93      6.63 o
 -14   2   8       11.67       14.57      3.50 o
 -13   2   8        0.76        4.90      6.48 o
 -12   2   8       34.82       38.47      3.78 o
 -11   2   8       37.45       43.84      3.81 o
 -10   2   8        0.80        0.00      5.12 o
  -9   2   8      185.76      184.83     11.07 o
  -8   2   8      198.18      170.20     10.14 o
  -7   2   8        2.75        3.10      4.06 o
  -6   2   8      290.04      278.52     11.53 o
  -5   2   8       44.31       42.84      3.78 o
  -4   2   8      247.82      224.15     10.14 o
  -3   2   8     1761.36     1721.92     26.13 o
  -2   2   8     1603.37     1492.78     23.78 o
  -1   2   8      856.69      854.14     17.64 o
   0   2   8        3.96        1.33      3.84 o
   1   2   8      222.42      217.76      9.67 o
   2   2   8      417.16      477.12     13.61 o
   3   2   8      668.27      630.55     16.21 o
   4   2   8       68.96       72.98      6.45 o
   5   2   8       12.87       13.33      2.29 o
   6   2   8       81.01      109.72      7.87 o
   7   2   8       72.81       93.13      8.53 o
   8   2   8      141.03      143.54     10.17 o
   9   2   8      135.73      126.86     10.48 o
  10   2   8       49.65       49.42      4.77 o
  11   2   8       11.53        5.43      6.05 o
  12   2   8        0.51        8.77      6.45 o
  13   2   8       13.31       17.76      3.78 o
 -14   3   8       10.53       11.75      3.72 o
 -13   3   8        4.84       10.20      3.60 o
 -12   3   8        0.05       -6.45      6.45 o
 -11   3   8       47.93       46.88      4.15 o
 -10   3   8       17.91       15.32      3.32 o
  -9   3   8        0.25       -4.81      4.81 o
  -8   3   8        0.06       -5.52      5.92 o
  -7   3   8      209.81      212.67     11.53 o
  -6   3   8       12.16       12.71      2.70 o
  -5   3   8       96.62      102.46      7.87 o
  -4   3   8      109.88      109.96      8.25 o
  -3   3   8      345.57      300.88     12.56 o
  -2   3   8       21.35       20.34      2.60 o
  -1   3   8       37.88       33.61      2.95 o
   0   3   8      558.40      524.71     15.81 o
   1   3   8       35.46       38.35      3.26 o
   2   3   8       46.05       52.55      4.59 o
   3   3   8        0.33        3.19      2.02 o
   4   3   8        0.24        2.88      3.72 o
   5   3   8       10.22        8.43      2.76 o
   6   3   8       13.71        9.36      3.04 o
   7   3   8        2.27       -3.38      5.58 o
   8   3   8        2.74        1.83      5.27 o
   9   3   8       10.90       17.36      3.19 o
  10   3   8        0.53       -7.04      7.04 o
  11   3   8        6.85        6.73      6.45 o
  12   3   8        5.16        8.77      3.32 o
 -12   4   8        3.28        7.29      6.45 o
 -11   4   8        0.70        4.59      6.20 o
 -10   4   8        3.35       -6.67      6.67 o
  -9   4   8       21.78       13.49      3.10 o
  -8   4   8        8.74        5.18      6.79 o
  -7   4   8        1.15       -1.24      5.18 o
  -6   4   8       91.63      102.37      9.70 o
  -5   4   8        3.17       -0.53      6.20 o
  -4   4   8       86.29       75.09      6.05 o
  -3   4   8        0.24       -1.61      6.23 o
  -2   4   8      125.97      118.33      9.92 o
  -1   4   8       81.86       85.94      6.08 o
   0   4   8       64.15       68.42      5.49 o
   1   4   8       20.57       19.13      2.98 o
   2   4   8        9.58        7.10      5.21 o
   3   4   8       81.72       94.22      6.36 o
   4   4   8        9.83       10.60      2.98 o
   5   4   8        5.55        9.08      6.20 o
   6   4   8      121.43      127.33     11.16 o
   7   4   8      216.43      204.61     13.11 o
   8   4   8       10.62       14.04      3.47 o
   9   4   8        2.52        4.46      6.29 o
  10   4   8       14.50       11.25      3.60 o
  -9   5   8       25.71       26.54      3.75 o
  -8   5   8        3.61        3.07      7.22 o
  -7   5   8        3.99        3.66      6.26 o
  -6   5   8        0.35       -0.34      4.28 o
  -5   5   8        1.15        2.79      6.05 o
  -4   5   8        0.10        3.41      5.70 o
  -3   5   8        0.07        4.00      6.11 o
  -2   5   8        5.68        5.89      5.92 o
  -1   5   8       30.27       29.95      3.60 o
   0   5   8      145.29      133.87     11.94 o
   1   5   8       16.14        9.92      6.98 o
   2   5   8        0.00       -3.35      6.60 o
   3   5   8       27.49       27.99      3.66 o
   4   5   8       12.49       13.02      3.38 o
   5   5   8        1.83        7.29      6.60 o
   6   5   8       53.03       59.74      5.64 o
   7   5   8       32.18       35.84      4.12 o
   8   5   8        2.98        4.12      7.50 o
  -4   6   8        0.17       -4.93      7.01 o
  -3   6   8        0.43        0.81      6.05 o
  -2   6   8        2.20       -4.03      8.22 o
  -1   6   8        4.86        8.84      3.41 o
   0   6   8        0.00       -5.64      6.79 o
   1   6   8        2.39        7.29      6.11 o
   2   6   8        2.34       -8.03      8.03 o
 -15   1   9       11.68        4.74      7.53 o
 -14   1   9        3.37        1.46      6.57 o
 -13   1   9       30.99       25.61      3.88 o
 -12   1   9      318.80      334.05     16.62 o
 -11   1   9        5.95        8.84      2.85 o
 -10   1   9       70.28       67.52      5.67 o
  -9   1   9       26.87       25.82      3.13 o
  -8   1   9        0.39       -4.93      4.93 o
  -7   1   9       74.31       90.93      7.10 o
  -6   1   9        4.15        0.78      4.19 o
  -5   1   9      256.31      235.31      9.73 o
  -4   1   9       67.62       62.87      5.77 o
  -3   1   9      386.45      409.04     25.50 o
  -2   1   9       29.89       34.24      3.52 o
  -1   1   9      261.29      290.08     21.78 o
   0   1   9      452.82      425.84      9.95 o
   1   1   9      785.74      763.62     27.13 o
   2   1   9       14.78       12.06      2.26 o
   3   1   9      102.72       83.33      6.79 o
   4   1   9       17.30        8.74      2.42 o
   5   1   9      127.94      129.09      8.34 o
   6   1   9       52.45       76.89      7.01 o
   7   1   9      105.62       93.91      8.43 o
   8   1   9        1.41        2.60      5.95 o
   9   1   9       21.12       14.38      3.35 o
  10   1   9       34.41       35.71      3.88 o
  11   1   9        0.76       -1.33      5.77 o
  12   1   9       20.87       25.89      3.69 o
  13   1   9        0.72        6.20      5.49 o
 -14   2   9       11.59       15.10      3.29 o
 -13   2   9        5.73       -8.28      8.28 o
 -12   2   9       11.74       14.82      3.32 o
 -11   2   9        2.02       -5.58      5.58 o
 -10   2   9      229.20      190.38     12.06 o
  -9   2   9       92.81      104.73      8.53 o
  -8   2   9        0.18        1.49      4.50 o
  -7   2   9       16.82       17.98      2.60 o
  -6   2   9        0.32       -0.43      3.81 o
  -5   2   9       33.51       37.98      3.29 o
  -4   2   9      430.03      418.28     13.64 o
  -3   2   9     1148.40     1083.55     21.36 o
  -2   2   9      313.64      288.10     11.10 o
  -1   2   9      518.01      503.26     14.32 o
   0   2   9        0.38       -0.74      3.78 o
   1   2   9      205.18      179.22      8.84 o
   2   2   9       74.60       68.55      6.76 o
   3   2   9       20.14       13.98      2.45 o
   4   2   9        0.20       -4.31      4.50 o
   5   2   9        0.15       -5.02      5.02 o
   6   2   9      154.64      164.44      9.98 o
   7   2   9       35.80       30.38      3.47 o
   8   2   9        9.10        6.73      6.63 o
   9   2   9       40.23       39.62      3.88 o
  10   2   9       31.50       35.28      3.75 o
  11   2   9        5.29        9.15      6.48 o
  12   2   9        0.10       -6.91      6.91 o
  13   2   9        0.87        3.32      6.20 o
 -13   3   9        5.08        0.00      6.67 o
 -12   3   9       35.89       44.30      4.09 o
 -11   3   9        8.65        2.08      6.20 o
 -10   3   9       49.83       59.99      4.90 o
  -9   3   9        0.08        7.25      5.15 o
  -8   3   9        2.67        6.17      2.60 o
  -7   3   9        1.71        3.26      5.30 o
  -6   3   9       96.70      106.00      8.53 o
  -5   3   9        0.86        1.46      4.74 o
  -4   3   9        1.55        3.32      5.05 o
  -3   3   9        0.02       -5.61      5.61 o
  -2   3   9      105.88       98.46      8.56 o
  -1   3   9        1.25       -3.13      4.22 o
   0   3   9       70.91       81.13      7.60 o
   1   3   9       76.26       86.93      7.38 o
   2   3   9       52.14       47.90      4.81 o
   3   3   9        1.81        2.42      4.59 o
   4   3   9       32.00       23.50      3.19 o
   5   3   9        0.00        4.77      5.15 o
   6   3   9        1.83        0.00      5.15 o
   7   3   9        0.63        7.75      5.30 o
   8   3   9        2.66        8.53      3.13 o
   9   3   9       30.80       33.98      3.91 o
  10   3   9        3.13        5.77      4.71 o
  11   3   9        0.10       -0.78      6.23 o
  12   3   9       10.74       -0.81      8.31 o
 -11   4   9        0.57       -6.23      6.82 o
 -10   4   9       18.71       21.08      3.35 o
  -9   4   9        3.22        8.40      5.95 o
  -8   4   9       31.27       31.22      3.84 o
  -7   4   9        6.93        5.74      5.05 o
  -6   4   9        0.42        4.31      2.60 o
  -5   4   9        3.62        6.48      2.79 o
  -4   4   9        2.01       -2.29      6.01 o
  -3   4   9      232.75      193.42     12.37 o
  -2   4   9       52.84       59.87      5.64 o
  -1   4   9       11.40        7.72      6.36 o
   0   4   9        1.18       -2.23      5.64 o
   1   4   9       31.17       38.47      3.41 o
   2   4   9       60.24       48.74      4.34 o
   3   4   9       23.08       13.92      3.53 o
   4   4   9       14.41       10.79      3.29 o
   5   4   9       52.69       41.76      3.91 o
   6   4   9        0.45       -0.68      6.23 o
   7   4   9      122.01      117.44      8.80 o
   8   4   9       61.30       55.77      4.96 o
   9   4   9       18.26       15.59      3.91 o
  10   4   9        5.19       11.84      3.38 o
  -9   5   9        1.27       -0.81      7.22 o
  -8   5   9       12.41       19.75      3.53 o
  -7   5   9        9.11       10.82      3.38 o
  -6   5   9        5.84        3.66      5.92 o
  -5   5   9        1.86        6.45      6.45 o
  -4   5   9        3.92       -6.60      6.60 o
  -3   5   9       27.47       31.47      3.91 o
  -2   5   9        3.39        6.14      6.36 o
  -1   5   9        0.90       -3.38      6.67 o
   0   5   9       53.55       51.49      4.53 o
   1   5   9        3.34       -7.13      7.13 o
   2   5   9       15.70       16.00      3.69 o
   3   5   9        0.24        2.88      5.39 o
   4   5   9       15.13       17.14      3.50 o
   5   5   9       13.93       18.29      3.57 o
   6   5   9        8.81        7.84      7.07 o
   7   5   9       26.97       30.48      4.09 o
  -1   6   9        1.23        3.29      6.29 o
   0   6   9       15.41       14.51      4.34 o
 -15   0  10        4.69        6.39      5.30 o
 -14   0  10        7.51        8.87      6.54 o
 -13   0  10      104.54      101.10      8.00 o
 -12   0  10       89.64       82.25      6.57 o
 -11   0  10        9.21        5.58      2.88 o
 -10   0  10        0.31        1.64      5.05 o
  -9   0  10       54.92       77.88      6.91 o
  -8   0  10        5.68        4.62      4.03 o
  -7   0  10      666.50      632.85     17.11 o
  -6   0  10      982.09      968.10     20.46 o
  -5   0  10      318.52      311.73     11.28 o
  -4   0  10      405.31      341.67     11.78 o
  -3   0  10      412.00      413.72     12.34 o
  -2   0  10      354.60      283.14     10.32 o
  -1   0  10       84.53       90.38      4.34 o
   0   0  10      413.10      484.81     13.21 o
   1   0  10      474.56      546.29     14.17 o
   2   0  10        1.44        4.22      4.22 o
   3   0  10      239.49      249.57     10.23 o
   4   0  10        7.80        7.04      2.14 o
   5   0  10        4.84        3.41      4.46 o
   6   0  10       28.50       24.31      3.07 o
   7   0  10     1108.32     1186.73     25.51 o
   8   0  10       74.74       68.27      6.01 o
   9   0  10      274.77      264.76     13.73 o
  10   0  10        5.14        1.24      7.10 o
  11   0  10      120.59      129.99     11.04 o
  12   0  10        3.42        4.87      3.69 o
  13   0  10       21.67       18.69      3.94 o
 -15   1  10        0.02        6.48      7.01 o
 -14   1  10        0.10        7.53      6.57 o
 -13   1  10       88.57       86.62      7.01 o
 -12   1  10      201.71      197.30     13.64 o
 -11   1  10       80.04       77.01      6.42 o
 -10   1  10       29.97       34.41      3.63 o
  -9   1  10        0.25        0.00      5.05 o
  -8   1  10        5.25       -1.43      4.90 o
  -7   1  10        0.05        1.80      2.95 o
  -6   1  10      406.89      422.34     13.89 o
  -5   1  10       53.39       61.32      4.50 o
  -4   1  10      257.76      283.33     10.97 o
  -3   1  10        0.08       -3.22      3.57 o
  -2   1  10       27.36       24.24      2.29 o
  -1   1  10        1.11       -3.10      4.19 o
   0   1  10      548.09      548.02     14.35 o
   1   1  10       38.04       34.60      3.22 o
   2   1  10      548.19      589.35     15.35 o
   3   1  10      249.09      253.41     10.60 o
   4   1  10      187.19      202.23      9.98 o
   5   1  10        5.25        5.30      4.96 o
   6   1  10      220.07      214.75     11.63 o
   7   1  10      303.55      306.49     13.83 o
   8   1  10      313.81      281.25     14.23 o
   9   1  10      304.05      340.84     15.47 o
  10   1  10        4.22        5.15      6.14 o
  11   1  10        0.79       -0.71      5.83 o
  12   1  10        0.25       -3.75      5.83 o
  13   1  10        0.29       -2.45      7.29 o
 -14   2  10        2.14       -3.97      7.56 o
 -13   2  10        2.05        1.46      4.90 o
 -12   2  10       10.71        7.56      6.91 o
 -11   2  10        1.48       -5.67      5.67 o
 -10   2  10        2.49       -4.65      4.65 o
  -9   2  10        7.30        2.23      5.43 o
  -8   2  10        0.07        1.02      5.33 o
  -7   2  10        4.74        6.85      2.57 o
  -6   2  10       38.01       32.21      2.98 o
  -5   2  10        0.18       -4.90      4.90 o
  -4   2  10        2.12       -0.43      4.46 o
  -3   2  10      123.71       91.61      7.78 o
  -2   2  10       14.31       18.82      2.51 o
  -1   2  10        8.30        5.95      4.28 o
   0   2  10      363.47      362.48     12.90 o
   1   2  10        0.77        3.29      4.15 o
   2   2  10        0.85        4.00      3.01 o
   3   2  10        0.94        1.77      3.01 o
   4   2  10        1.11        0.00      4.37 o
   5   2  10        1.62       -4.53      4.53 o
   6   2  10       78.64       83.55      8.12 o
   7   2  10       98.11       92.36      6.70 o
   8   2  10      174.79      166.39     11.63 o
   9   2  10       18.72       18.97      3.57 o
  10   2  10        0.90        2.76      5.95 o
  11   2  10       12.54        9.55      7.22 o
  12   2  10       27.95       29.79      4.22 o
 -13   3  10        1.48       -6.54      6.54 o
 -12   3  10        7.02        6.42      4.59 o
 -11   3  10        9.42       -0.68      7.32 o
 -10   3  10      104.75      116.66     10.97 o
  -9   3  10       23.77       13.80      3.26 o
  -8   3  10        9.78        6.54      5.43 o
  -7   3  10        0.06       -6.51      6.51 o
  -6   3  10        0.09        4.87      5.67 o
  -5   3  10       97.76      101.50      8.53 o
  -4   3  10        0.05       -6.11      6.11 o
  -3   3  10      139.93      147.14     10.48 o
  -2   3  10     1068.60     1048.40     23.75 o
  -1   3  10        0.14        2.39      4.19 o
   0   3  10       49.30       44.08      3.88 o
   1   3  10       30.86       40.46      3.38 o
   2   3  10       75.42       80.98      8.09 o
   3   3  10      123.90       94.00      9.11 o
   4   3  10       91.26       90.99      6.42 o
   5   3  10      101.95      103.76      9.49 o
   6   3  10       16.07       13.14      3.16 o
   7   3  10       12.65       11.72      3.29 o
   8   3  10       43.81       40.64      3.88 o
   9   3  10        9.82        9.15      7.56 o
  10   3  10       12.28       11.25      3.13 o
  11   3  10       24.38       30.66      4.00 o
 -11   4  10       12.30        6.60      3.22 o
 -10   4  10        1.30        3.78      5.55 o
  -9   4  10        9.38       11.22      3.29 o
  -8   4  10        8.86        2.08      6.67 o
  -7   4  10        8.31        3.97      6.48 o
  -6   4  10        1.23       -1.89      6.32 o
  -5   4  10       29.93       38.50      3.60 o
  -4   4  10      130.08      132.53     10.42 o
  -3   4  10      257.08      221.66     12.90 o
  -2   4  10        0.01        2.91      5.30 o
  -1   4  10        2.07        6.36      5.64 o
   0   4  10      258.71      258.31     14.32 o
   1   4  10        0.58        4.12      5.98 o
   2   4  10       29.60       27.96      3.50 o
   3   4  10      105.06       92.23      6.88 o
   4   4  10       30.87       25.36      3.60 o
   5   4  10       10.49       15.63      3.16 o
   6   4  10       18.09        2.76      7.29 o
   7   4  10       29.83       31.75      4.25 o
   8   4  10        5.36        6.08      7.04 o
   9   4  10        0.38       -7.63      7.63 o
  -8   5  10        0.88        2.42      5.46 o
  -7   5  10       26.11       28.80      3.97 o
  -6   5  10        8.36        5.30      7.01 o
  -5   5  10        0.00       -0.03      6.01 o
  -4   5  10        1.17       -4.34      6.14 o
  -3   5  10        0.04        6.42      6.17 o
  -2   5  10       11.85       10.76      3.22 o
  -1   5  10        9.71        4.40      3.88 o
   0   5  10       13.18        5.61      7.60 o
   1   5  10        3.79        1.46      6.60 o
   2   5  10       18.75       21.14      3.41 o
   3   5  10        7.30       -0.74      6.20 o
   4   5  10        4.19        7.19      4.99 o
   5   5  10        2.32       -8.18      8.18 o
   6   5  10        6.73       -3.22      7.50 o
 -14   1  11       57.24       49.23      4.68 o
 -13   1  11       33.35       28.15      3.94 o
 -12   1  11       12.17        9.52      3.53 o
 -11   1  11       18.78       21.95      3.41 o
 -10   1  11       10.15       12.34      3.01 o
  -9   1  11       19.75       19.75      3.10 o
  -8   1  11       88.56       84.29      8.18 o
  -7   1  11        0.44       -0.93      4.74 o
  -6   1  11      137.12      152.72      9.36 o
  -5   1  11        1.56        4.65      4.37 o
  -4   1  11       45.75       52.30      4.06 o
  -3   1  11       50.97       50.38      3.91 o
  -2   1  11       62.42       59.71      5.92 o
  -1   1  11        4.53        1.15      4.00 o
   0   1  11      270.73      256.05     11.04 o
   1   1  11      174.74      200.21      9.73 o
   2   1  11       24.43       27.90      2.95 o
   3   1  11       15.11        8.71      2.54 o
   4   1  11        3.90        6.26      4.59 o
   5   1  11       63.33       60.95      4.93 o
   6   1  11        4.51        3.07      5.70 o
   7   1  11      280.54      267.52     13.39 o
   8   1  11      292.61      329.49     15.84 o
   9   1  11        0.06       -1.89      6.60 o
  10   1  11       50.54       53.42      5.15 o
  11   1  11        6.42        8.71      6.88 o
  12   1  11        1.95        0.81      5.12 o
 -14   2  11        5.00        6.76      3.22 o
 -13   2  11       11.51       16.77      3.38 o
 -12   2  11       57.85       54.81      4.84 o
 -11   2  11        0.67       -6.48      6.48 o
 -10   2  11       41.48       42.32      3.97 o
  -9   2  11       17.84       14.45      3.26 o
  -8   2  11       31.85       27.68      3.16 o
  -7   2  11        6.80       -5.67      5.67 o
  -6   2  11       10.84        6.88      5.43 o
  -5   2  11       25.68       31.22      2.82 o
  -4   2  11       86.43       89.44      7.60 o
  -3   2  11       12.19       10.97      2.60 o
  -2   2  11       25.28       23.62      2.57 o
  -1   2  11       16.30       10.70      2.48 o
   0   2  11       49.91       51.18      4.40 o
   1   2  11      133.65      108.76      8.71 o
   2   2  11       95.30       98.37      8.18 o
   3   2  11       49.70       46.04      3.84 o
   4   2  11      215.57      213.36     11.56 o
   5   2  11        4.49        4.68      5.21 o
   6   2  11        0.11        4.99      5.52 o
   7   2  11       87.31      101.10      9.64 o
   8   2  11        0.15        5.61      5.43 o
   9   2  11       25.41       31.62      3.50 o
  10   2  11       38.18       34.78      4.09 o
  11   2  11        1.66        4.59      5.95 o
  12   2  11        4.71        4.93      7.78 o
 -13   3  11        1.17        1.67      3.88 o
 -12   3  11        0.96        3.84      5.98 o
 -11   3  11       15.34       15.01      3.60 o
 -10   3  11       78.92       70.84      6.88 o
  -9   3  11        6.81       -3.94      6.60 o
  -8   3  11       31.84       23.72      3.69 o
  -7   3  11        1.92        8.84      2.70 o
  -6   3  11       73.40       75.34      6.23 o
  -5   3  11       64.61       63.34      5.77 o
  -4   3  11      904.18      942.62     23.31 o
  -3   3  11      547.35      522.60     18.32 o
  -2   3  11      187.20      179.97     10.82 o
  -1   3  11        1.77       -0.99      5.36 o
   0   3  11       42.22       40.55      3.97 o
   1   3  11       28.38       27.62      3.26 o
   2   3  11       20.13       16.77      3.16 o
   3   3  11      125.94      111.33      9.55 o
   4   3  11       30.75       26.48      3.57 o
   5   3  11        0.07       -3.60      6.01 o
   6   3  11       39.37       47.34      4.56 o
   7   3  11       49.41       51.06      4.62 o
   8   3  11       40.49       41.05      4.19 o
   9   3  11        4.47        1.09      4.56 o
  10   3  11        0.43        1.58      4.25 o
 -11   4  11        4.27        6.63      4.46 o
 -10   4  11        2.35       -1.55      6.85 o
  -9   4  11        0.32        4.50      5.49 o
  -8   4  11        1.29        0.74      4.25 o
  -7   4  11        1.12        4.12      5.58 o
  -6   4  11       48.30       49.48      4.62 o
  -5   4  11        6.10        1.95      6.20 o
  -4   4  11        7.95        5.61      7.29 o
  -3   4  11        0.02       -3.10      5.70 o
  -2   4  11      134.32      138.39     10.97 o
  -1   4  11       30.37       33.58      3.72 o
   0   4  11        0.31        6.70      5.58 o
   1   4  11       13.34       16.52      3.38 o
   2   4  11       98.20       92.70      7.13 o
   3   4  11        1.13       -5.70      5.70 o
   4   4  11        0.47        4.62      6.32 o
   5   4  11       35.08       26.91      4.03 o
   6   4  11       31.64       35.81      3.94 o
   7   4  11        0.19       -8.06      8.06 o
   8   4  11        0.68        3.19      7.66 o
  -7   5  11        4.32        2.42      5.05 o
  -6   5  11        0.38       -0.78      6.60 o
  -5   5  11        3.52        6.88      5.12 o
  -4   5  11       23.75       21.21      3.75 o
  -3   5  11        0.00       -8.15      8.15 o
  -2   5  11        0.36        2.20      6.08 o
  -1   5  11       31.63       27.22      4.00 o
   0   5  11        0.48        4.00      4.65 o
   1   5  11        1.56        0.71      4.46 o
   2   5  11        1.45       -4.50      5.21 o
   3   5  11        3.90        9.21      7.04 o
   4   5  11        0.90        7.87      5.67 o
   5   5  11        0.53       -0.84      7.91 o
 -14   0  12       70.58       64.58      5.92 o
 -13   0  12      345.35      369.45     17.67 o
 -12   0  12      254.05      260.36     15.16 o
 -11   0  12      419.79      441.72     18.29 o
 -10   0  12       89.70      107.64      8.77 o
  -9   0  12       67.37       76.11      6.01 o
  -8   0  12      281.35      266.43     12.59 o
  -7   0  12       44.18       43.22      3.91 o
  -6   0  12      900.95      933.60     22.14 o
  -5   0  12        2.35        2.98      2.05 o
  -4   0  12      325.07      296.10     12.06 o
  -3   0  12        7.55        5.77      4.74 o
  -2   0  12       10.79       13.95      2.26 o
  -1   0  12      159.80      186.26      9.33 o
   0   0  12      197.41      208.18     10.17 o
   1   0  12      166.03      172.53      9.39 o
   2   0  12      196.13      236.11     11.07 o
   3   0  12      172.25      162.14     10.45 o
   4   0  12      227.23      236.55     11.53 o
   5   0  12       24.75       26.63      3.29 o
   6   0  12        0.43        3.69      4.90 o
   7   0  12        5.52        6.76      6.51 o
   8   0  12        1.71        1.83      5.67 o
   9   0  12       42.09       35.44      4.12 o
  10   0  12        9.31        5.05      3.44 o
  11   0  12       28.73       27.53      3.66 o
  12   0  12        2.83        4.00      6.48 o
 -14   1  12       90.53       88.08      8.12 o
 -13   1  12        0.74       -6.76      6.76 o
 -12   1  12       25.54       33.79      3.91 o
 -11   1  12        3.71       -3.91      5.74 o
 -10   1  12       38.98       34.88      3.66 o
  -9   1  12        4.27        5.15      5.12 o
  -8   1  12      132.01      125.16      9.39 o
  -7   1  12       13.36       14.76      2.64 o
  -6   1  12       83.97       67.37      5.49 o
  -5   1  12      170.01      157.24      9.42 o
  -4   1  12        1.07       -0.43      4.00 o
  -3   1  12      160.48      172.71      9.11 o
  -2   1  12       26.26       27.78      2.64 o
  -1   1  12        1.42       -1.67      4.00 o
   0   1  12       35.26       46.72      4.46 o
   1   1  12      154.74      149.96      9.24 o
   2   1  12        2.69        2.67      3.13 o
   3   1  12       24.12       24.24      2.82 o
   4   1  12       12.87       21.70      2.79 o
   5   1  12       13.92       20.12      2.91 o
   6   1  12       10.60        5.46      6.63 o
   7   1  12      221.79      231.83     12.96 o
   8   1  12        8.57        7.16      5.15 o
   9   1  12       15.55        3.97      7.07 o
  10   1  12       31.94       29.54      3.94 o
  11   1  12       27.34       26.85      4.19 o
  12   1  12        0.59       -1.61      7.41 o
 -13   2  12        8.55        0.03      7.94 o
 -12   2  12       38.09       43.09      4.31 o
 -11   2  12       23.71       24.03      3.97 o
 -10   2  12       11.92       16.71      3.22 o
  -9   2  12        0.21       -2.45      5.67 o
  -8   2  12       21.01        8.68      5.92 o
  -7   2  12        1.36       -2.76      5.58 o
  -6   2  12       47.97       58.00      5.02 o
  -5   2  12       28.50       29.20      3.10 o
  -4   2  12       81.77       84.36      8.15 o
  -3   2  12       74.54       64.36      5.46 o
  -2   2  12       53.61       45.82      3.94 o
  -1   2  12       25.29       19.62      2.79 o
   0   2  12        0.00        3.29      2.48 o
   1   2  12       53.64       56.92      4.68 o
   2   2  12       14.06       20.68      2.98 o
   3   2  12      100.05      109.10      9.30 o
   4   2  12        0.77       -0.03      4.87 o
   5   2  12        0.32        1.64      5.89 o
   6   2  12        0.09       -5.30      6.70 o
   7   2  12       12.53       17.42      3.47 o
   8   2  12       18.03        5.92      7.50 o
   9   2  12        0.19        5.61      6.54 o
  10   2  12       29.28       26.10      4.12 o
  11   2  12        5.39        2.39      7.50 o
 -12   3  12        2.50        4.28      3.84 o
 -11   3  12       40.17       37.73      4.19 o
 -10   3  12        3.71        0.74      5.86 o
  -9   3  12       15.41       12.46      3.38 o
  -8   3  12       39.19       33.85      3.84 o
  -7   3  12        1.22       -5.92      5.92 o
  -6   3  12       17.85       20.65      3.29 o
  -5   3  12      176.35      172.93     12.46 o
  -4   3  12      345.80      330.76     14.97 o
  -3   3  12      226.22      215.77     12.74 o
  -2   3  12       47.14       48.55      4.37 o
  -1   3  12       53.51       50.91      4.56 o
   0   3  12       89.70       87.12      6.05 o
   1   3  12      142.10      153.58     10.51 o
   2   3  12      112.68      105.81     10.08 o
   3   3  12       50.27       54.35      4.81 o
   4   3  12       67.64       70.37      6.17 o
   5   3  12        2.27        5.61      5.43 o
   6   3  12       14.77       13.33      3.50 o
   7   3  12        4.62        0.00      6.76 o
   8   3  12        0.00        2.20      5.49 o
   9   3  12        0.64        3.10      5.89 o
  10   3  12        0.33        5.74      6.39 o
 -10   4  12       12.22       12.56      3.35 o
  -9   4  12       13.34        6.94      7.25 o
  -8   4  12        1.11       -3.69      6.36 o
  -7   4  12       21.23       25.42      3.60 o
  -6   4  12       27.38       28.71      3.26 o
  -5   4  12       25.39        6.08      6.88 o
  -4   4  12        1.63       -5.24      6.94 o
  -3   4  12       32.25       33.14      3.84 o
  -2   4  12      118.22      103.73      9.92 o
  -1   4  12       10.87       12.00      3.16 o
   0   4  12       19.79       25.36      3.16 o
   1   4  12        6.31        0.65      5.77 o
   2   4  12        2.11        3.29      7.04 o
   3   4  12       14.14        4.09      7.04 o
   4   4  12       11.66       11.16      7.78 o
   5   4  12        3.19       -0.71      6.08 o
   6   4  12       24.69       30.10      3.91 o
   7   4  12       21.96       19.25      4.03 o
   8   4  12        1.83        4.12      6.32 o
  -6   5  12        0.11        2.70      3.72 o
  -5   5  12        0.09        0.00      6.45 o
  -4   5  12        0.99        1.58      6.42 o
  -3   5  12        0.56        2.29      5.80 o
  -2   5  12        1.03        5.33      2.95 o
  -1   5  12        3.52       -0.78      7.66 o
   0   5  12        6.49       10.48      3.22 o
   1   5  12        2.42        0.00      7.07 o
   2   5  12        0.47       -1.55      7.10 o
   3   5  12        8.15       11.97      3.53 o
   4   5  12        3.56        3.29      6.54 o
 -14   1  13        2.73        3.35      8.03 o
 -13   1  13        3.27       11.59      3.26 o
 -12   1  13       36.53       39.53      4.00 o
 -11   1  13        0.47        0.00      5.77 o
 -10   1  13       18.79       16.12      3.22 o
  -9   1  13        3.89        1.77      5.80 o
  -8   1  13        0.00       -2.29      5.08 o
  -7   1  13        4.57        3.78      4.96 o
  -6   1  13        8.93       10.79      2.85 o
  -5   1  13      299.98      286.58     13.21 o
  -4   1  13       45.74       40.12      3.72 o
  -3   1  13       10.39       10.32      2.54 o
  -2   1  13        9.97       14.88      2.39 o
  -1   1  13       32.79       43.59      4.25 o
   0   1  13       13.30       18.26      2.70 o
   1   1  13       21.79       19.25      3.01 o
   2   1  13        0.96        0.50      4.62 o
   3   1  13        0.37       -2.98      4.74 o
   4   1  13       15.22        9.42      2.98 o
   5   1  13       44.47       42.50      3.72 o
   6   1  13       63.57      100.94      9.49 o
   7   1  13       25.53       22.76      3.91 o
   8   1  13       30.07       27.47      3.84 o
   9   1  13        1.12       -6.45      6.45 o
  10   1  13       29.91       32.40      4.03 o
  11   1  13        3.13        1.61      6.88 o
 -13   2  13        8.65       14.45      3.50 o
 -12   2  13        0.27       -3.07      6.57 o
 -11   2  13        2.81        6.48      5.70 o
 -10   2  13       40.84       36.18      3.94 o
  -9   2  13        4.38       -2.57      5.95 o
  -8   2  13        2.57        0.62      6.20 o
  -7   2  13        9.74       12.93      2.67 o
  -6   2  13      115.30      103.98      9.55 o
  -5   2  13        0.08        2.70      5.24 o
  -4   2  13      191.89      186.26     11.32 o
  -3   2  13      723.99      782.90     21.39 o
  -2   2  13       11.70        2.54      6.14 o
  -1   2  13      167.41      185.27     10.97 o
   0   2  13       27.11       23.41      3.13 o
   1   2  13        6.22        3.10      5.05 o
   2   2  13       10.06        9.89      2.76 o
   3   2  13      167.44      138.52     10.63 o
   4   2  13       42.43       46.41      4.15 o
   5   2  13        6.46        3.84      4.12 o
   6   2  13      131.87      121.16     10.08 o
   7   2  13       15.90       16.65      3.60 o
   8   2  13       23.19       26.54      3.60 o
   9   2  13        6.08        1.46      6.88 o
  10   2  13        0.10        0.81      7.01 o
 -11   3  13       11.86        5.52      7.50 o
 -10   3  13       13.79        4.50      7.07 o
  -9   3  13       24.23       26.32      3.53 o
  -8   3  13        4.98        3.41      5.95 o
  -7   3  13        0.61        6.17      2.82 o
  -6   3  13       16.46       18.17      3.13 o
  -5   3  13        7.11        7.44      3.29 o
  -4   3  13        1.21        7.07      6.36 o
  -3   3  13       58.74       56.27      4.96 o
  -2   3  13        6.86        2.91      6.29 o
  -1   3  13       24.27       22.85      3.29 o
   0   3  13        2.86        0.59      5.89 o
   1   3  13       14.71       10.26      3.29 o
   2   3  13       82.99       83.89      6.57 o
   3   3  13       11.31        6.17      5.80 o
   4   3  13        5.96        6.39      5.95 o
   5   3  13        0.00       -2.67      5.70 o
   6   3  13        3.54        8.31      5.89 o
   7   3  13        0.30        4.00      3.84 o
   8   3  13        3.33        9.95      3.19 o
   9   3  13        1.20       -4.87      6.57 o
  -9   4  13        0.02        4.81      4.62 o
  -8   4  13        0.06       -6.70      6.70 o
  -7   4  13       10.04        8.03      3.29 o
  -6   4  13       20.10       25.27      3.60 o
  -5   4  13       29.44       30.75      4.19 o
  -4   4  13        0.82       -2.76      6.60 o
  -3   4  13        8.60       -2.02      6.76 o
  -2   4  13        0.13       -6.01      6.70 o
  -1   4  13       24.47       28.46      3.41 o
   0   4  13        5.89       10.66      3.01 o
   1   4  13        0.40       -6.73      6.73 o
   2   4  13        1.96       -2.82      6.45 o
   3   4  13        2.18       -1.43      6.67 o
   4   4  13        8.80        0.71      6.01 o
   5   4  13        3.57        2.29      6.82 o
   6   4  13        0.68        0.00      6.70 o
   7   4  13        3.00        7.41      7.66 o
  -5   5  13       10.47        6.60      7.38 o
  -4   5  13        0.82        0.00      7.16 o
  -3   5  13       11.78        0.81      8.12 o
  -2   5  13        2.92        0.00      5.83 o
  -1   5  13        0.00       -2.39      6.60 o
   0   5  13        4.57        9.95      3.32 o
   1   5  13        2.73        4.81      5.58 o
   2   5  13        3.61       -5.67      8.22 o
 -13   0  14        5.44       13.86      3.07 o
 -12   0  14        7.32        6.67      6.42 o
 -11   0  14        0.02       -6.51      6.51 o
 -10   0  14       37.39       38.44      4.06 o
  -9   0  14       17.89       22.85      3.16 o
  -8   0  14       37.90       44.12      4.37 o
  -7   0  14        0.05       -3.94      5.80 o
  -6   0  14      280.79      289.90     13.95 o
  -5   0  14      133.84      149.31      9.73 o
  -4   0  14       42.59       49.23      4.15 o
  -3   0  14       80.94       88.45      7.60 o
  -2   0  14       56.95       58.90      4.93 o
  -1   0  14      258.25      227.12     11.35 o
   0   0  14      188.35      189.21     11.01 o
   1   0  14       91.00      105.04      8.71 o
   2   0  14        7.96       -2.02      5.05 o
   3   0  14       35.36       43.84      4.12 o
   4   0  14      113.28      117.93      9.80 o
   5   0  14      315.64      329.34     15.44 o
   6   0  14      482.66      495.23     18.88 o
   7   0  14      838.41      833.77     25.27 o
   8   0  14       14.26        3.44      8.34 o
   9   0  14       58.45       58.97      5.46 o
  10   0  14        0.03       -6.23      6.48 o
  11   0  14        0.13       -6.54      6.54 o
 -13   1  14        3.16        0.81      6.88 o
 -12   1  14       68.77       79.77      7.29 o
 -11   1  14        3.71        4.99      6.79 o
 -10   1  14       16.85       14.07      3.44 o
  -9   1  14        0.05       -0.65      5.77 o
  -8   1  14       72.78       64.98      6.14 o
  -7   1  14       16.88       20.49      3.19 o
  -6   1  14       60.17       59.87      5.89 o
  -5   1  14        4.62        3.69      3.69 o
  -4   1  14       72.16       73.47      5.70 o
  -3   1  14       18.85       17.27      2.91 o
  -2   1  14       21.28       18.76      2.82 o
  -1   1  14        0.95        5.70      2.42 o
   0   1  14       63.30       57.66      5.33 o
   1   1  14        9.30        5.12      5.39 o
   2   1  14        5.65       -4.22      5.83 o
   3   1  14        0.21        1.64      4.90 o
   4   1  14       20.62       21.17      3.13 o
   5   1  14        0.79        0.59      6.36 o
   6   1  14       21.57       14.82      3.53 o
   7   1  14       54.01       57.51      5.08 o
   8   1  14        8.52        2.79      7.38 o
   9   1  14        4.83        8.15      5.98 o
  10   1  14        2.91        0.00      6.98 o
 -12   2  14       46.83       44.21      4.53 o
 -11   2  14        6.72       14.48      3.13 o
 -10   2  14       21.37       18.35      3.66 o
  -9   2  14       27.67       23.34      3.91 o
  -8   2  14       13.78       12.25      3.32 o
  -7   2  14        0.01        3.10      5.21 o
  -6   2  14      174.01      194.79     11.59 o
  -5   2  14      105.15      111.11      9.64 o
  -4   2  14      113.70      113.78      9.92 o
  -3   2  14        4.34        6.05      6.94 o
  -2   2  14        0.60        8.15      5.70 o
  -1   2  14       27.32       19.78      3.41 o
   0   2  14        1.75        0.56      4.87 o
   1   2  14       15.23        8.87      6.17 o
   2   2  14       29.67       26.23      3.29 o
   3   2  14       25.97       31.00      3.50 o
   4   2  14       14.48       16.28      3.50 o
   5   2  14        2.83        1.89      5.89 o
   6   2  14       25.36       35.03      3.91 o
   7   2  14       26.39       32.89      3.84 o
   8   2  14        3.71       -2.26      7.13 o
   9   2  14        5.24        7.07      7.29 o
 -11   3  14        3.87        7.41      7.38 o
 -10   3  14       23.24       21.98      4.19 o
  -9   3  14        2.15        4.84      4.28 o
  -8   3  14        0.53       -4.28      6.01 o
  -7   3  14        6.86        2.08      6.60 o
  -6   3  14       75.56       69.75      6.48 o
  -5   3  14      112.69      112.44     10.11 o
  -4   3  14       16.86       15.38      3.53 o
  -3   3  14       54.96       53.63      5.27 o
  -2   3  14      175.70      173.64     12.15 o
  -1   3  14       11.04       10.57      3.35 o
   0   3  14       40.99       43.77      4.25 o
   1   3  14       26.35       10.60      7.47 o
   2   3  14        8.03        3.88      4.56 o
   3   3  14        5.30        4.15      3.53 o
   4   3  14       65.48       61.35      4.99 o
   5   3  14       62.77       58.56      5.33 o
   6   3  14        7.14        4.56      3.38 o
   7   3  14        3.62       -0.78      6.45 o
   8   3  14        2.53       -4.03      6.60 o
  -8   4  14        1.11       -4.03      6.88 o
  -7   4  14        1.76        3.10      7.07 o
  -6   4  14        0.65        0.00      5.55 o
  -5   4  14        0.29       -5.18      5.95 o
  -4   4  14        7.26        6.88      4.77 o
  -3   4  14        7.16       -2.85      6.85 o
  -2   4  14       39.26       43.31      4.22 o
  -1   4  14       20.08       19.72      3.57 o
   0   4  14        1.21        0.74      6.57 o
   1   4  14       15.81       20.03      3.63 o
   2   4  14        4.35       -3.66      7.22 o
   3   4  14       16.67        6.01      6.17 o
   4   4  14        3.16        0.78      6.60 o
   5   4  14        4.16        1.61      5.95 o
   6   4  14        0.54        6.82      3.35 o
 -12   1  15       49.15       56.08      5.33 o
 -11   1  15       30.34       28.74      4.15 o
 -10   1  15        0.00       -5.67      6.39 o
  -9   1  15        2.58        8.68      5.95 o
  -8   1  15       80.02       93.81      9.30 o
  -7   1  15        0.19        4.31      5.24 o
  -6   1  15        0.00        2.36      4.93 o
  -5   1  15       83.27       77.69      5.95 o
  -4   1  15       12.39       17.61      2.98 o
  -3   1  15      207.21      209.20     11.81 o
  -2   1  15       28.69       30.10      3.47 o
  -1   1  15        1.45        1.09      4.99 o
   0   1  15       41.05       36.18      3.75 o
   1   1  15        6.56        3.88      5.46 o
   2   1  15        3.65        3.38      5.58 o
   3   1  15       14.39       14.20      2.82 o
   4   1  15       52.13       47.68      4.74 o
   5   1  15       61.78       72.92      5.86 o
   6   1  15       11.05       13.14      3.35 o
   7   1  15       30.10       29.45      3.94 o
   8   1  15        3.81        2.20      6.14 o
   9   1  15        4.35        6.26      5.52 o
 -11   2  15        2.94        3.16      6.57 o
 -10   2  15        0.00       -2.98      5.86 o
  -9   2  15        3.89        5.70      5.86 o
  -8   2  15       25.53       23.81      3.63 o
  -7   2  15       17.06       19.56      3.41 o
  -6   2  15       11.19        9.73      3.47 o
  -5   2  15      139.78      138.83     11.50 o
  -4   2  15       13.90       18.51      3.22 o
  -3   2  15      130.60      116.97     10.48 o
  -2   2  15       59.59       64.11      5.58 o
  -1   2  15       52.35       42.81      3.91 o
   0   2  15        0.53        6.48      5.55 o
   1   2  15       13.62       16.83      2.88 o
   2   2  15        0.17        0.62      4.99 o
   3   2  15        0.20        5.61      5.43 o
   4   2  15        0.15       -6.36      6.36 o
   5   2  15        4.88        2.05      6.29 o
   6   2  15        1.29        7.04      5.92 o
   7   2  15        0.06        2.95      5.64 o
   8   2  15        3.80        7.04      4.77 o
   9   2  15        1.04       -0.81      7.78 o
 -10   3  15        1.57        7.50      3.29 o
  -9   3  15        0.69       -0.81      5.67 o
  -8   3  15        8.45        7.50      5.67 o
  -7   3  15        3.77        7.94      6.79 o
  -6   3  15       46.54       44.15      4.34 o
  -5   3  15       22.98       12.62      3.44 o
  -4   3  15      117.66      134.58     11.75 o
  -3   3  15      136.13      113.03     10.76 o
  -2   3  15        0.67       -7.16      7.35 o
  -1   3  15       37.05       39.47      3.94 o
   0   3  15       53.02       47.40      4.28 o
   1   3  15       18.33       18.45      3.35 o
   2   3  15       21.70       20.71      3.38 o
   3   3  15      110.47      110.62     10.45 o
   4   3  15       26.08       28.89      3.81 o
   5   3  15        4.78        5.24      7.10 o
   6   3  15       17.80       24.34      3.63 o
   7   3  15        3.44       -6.48      6.48 o
  -7   4  15       22.37       21.55      4.22 o
  -6   4  15       42.07       40.61      4.56 o
  -5   4  15       26.84       21.67      4.12 o
  -4   4  15       15.73        4.93      5.61 o
  -3   4  15        8.08       -5.24      8.00 o
  -2   4  15        0.34       -3.72      6.63 o
  -1   4  15        0.10       -0.71      6.29 o
   0   4  15        2.14       -2.26      6.51 o
   1   4  15       23.11       24.12      3.78 o
   2   4  15        0.24        3.66      3.10 o
   3   4  15        0.02        1.61      6.51 o
   4   4  15        0.02        7.29      6.45 o
 -12   0  16        3.61        8.31      3.57 o
 -11   0  16       10.74        6.14      6.88 o
 -10   0  16       10.66        9.49      7.41 o
  -9   0  16       11.45        9.70      6.67 o
  -8   0  16        7.51        4.65      6.11 o
  -7   0  16        0.41       -1.89      5.49 o
  -6   0  16       53.38       65.54      5.67 o
  -5   0  16        2.20        6.57      5.24 o
  -4   0  16      151.45      152.19     10.97 o
  -3   0  16       38.13       41.88      4.06 o
  -2   0  16       49.71       48.80      4.34 o
  -1   0  16       12.78       15.13      2.91 o
   0   0  16      123.52      130.39     10.26 o
   1   0  16       13.80       12.56      3.04 o
   2   0  16        0.25        1.80      5.39 o
   3   0  16        2.91        1.24      5.08 o
   4   0  16        7.58       13.27      3.07 o
   5   0  16       50.77       54.78      5.33 o
   6   0  16       18.66        5.55      8.25 o
   7   0  16       24.26       18.48      4.03 o
   8   0  16        2.00        6.17      6.91 o
   9   0  16       13.22        8.93      8.22 o
 -12   1  16        3.65        0.84      6.76 o
 -11   1  16        0.01        2.39      6.20 o
 -10   1  16       30.52       29.02      4.00 o
  -9   1  16       35.54       36.86      4.00 o
  -8   1  16       31.45       31.19      4.03 o
  -7   1  16       30.20       27.62      4.03 o
  -6   1  16       30.55       31.84      3.75 o
  -5   1  16        0.76        1.24      5.86 o
  -4   1  16       21.99       26.85      3.41 o
  -3   1  16        0.01        0.59      5.61 o
  -2   1  16      106.76      110.83      9.89 o
  -1   1  16        1.51        2.91      2.88 o
   0   1  16        9.23       10.17      3.32 o
   1   1  16        0.00       -4.22      5.64 o
   2   1  16       17.60       20.49      3.22 o
   3   1  16       14.27       17.42      3.35 o
   4   1  16       12.47       17.92      3.44 o
   5   1  16        4.31        2.05      6.32 o
   6   1  16       24.55       28.61      3.81 o
   7   1  16       60.69       68.24      6.79 o
   8   1  16        4.06        7.87      6.57 o
 -11   2  16       41.71       41.95      4.25 o
 -10   2  16        0.08        4.71      6.36 o
  -9   2  16       20.25       21.14      3.66 o
  -8   2  16        1.86       -0.71      5.77 o
  -7   2  16        9.66        4.15      7.56 o
  -6   2  16       13.80       17.36      3.66 o
  -5   2  16        8.85        9.95      3.13 o
  -4   2  16       10.59        9.42      3.16 o
  -3   2  16        0.00        1.24      6.42 o
  -2   2  16       46.08       46.01      4.46 o
  -1   2  16        2.51        6.70      2.91 o
   0   2  16       38.90       39.19      3.84 o
   1   2  16       16.04       14.54      3.26 o
   2   2  16        9.85        1.30      6.82 o
   3   2  16        5.59        4.00      6.36 o
   4   2  16        0.53       -1.40      6.48 o
   5   2  16        4.45        9.36      6.85 o
   6   2  16        7.13       -3.01      7.19 o
   7   2  16        0.01       -2.36      7.07 o
   8   2  16        1.65        4.96      6.05 o
  -9   3  16        0.01        4.87      6.63 o
  -8   3  16        2.31        3.91      5.36 o
  -7   3  16       18.50       18.01      3.47 o
  -6   3  16        1.22       -7.01      7.01 o
  -5   3  16        0.58        1.46      5.36 o
  -4   3  16       15.30       15.16      3.57 o
  -3   3  16        8.29       10.11      3.41 o
  -2   3  16       32.39       33.64      3.91 o
  -1   3  16       11.38        2.76      6.29 o
   0   3  16       11.13       -2.11      7.56 o
   1   3  16       19.48        9.95      7.81 o
   2   3  16        5.38        9.02      3.38 o
   3   3  16        8.06        9.58      6.57 o
   4   3  16        4.13        6.08      4.99 o
   5   3  16        7.89       -0.78      7.16 o
   6   3  16        0.01       -6.51      7.41 o
  -5   4  16       22.16       18.66      4.00 o
  -4   4  16        0.59       -4.81      7.07 o
  -3   4  16        1.88       -3.16      6.23 o
  -2   4  16       10.74        5.52      8.22 o
  -1   4  16       13.28       16.74      3.66 o
   0   4  16        5.92       -7.04      7.04 o
   1   4  16        9.13        9.42      3.75 o
   2   4  16        3.07        6.91      4.65 o
 -11   1  17        0.69        3.32      6.57 o
 -10   1  17        0.17       -3.13      6.17 o
  -9   1  17        0.23        3.01      5.39 o
  -8   1  17        4.78        8.09      2.95 o
  -7   1  17       13.44       16.96      3.47 o
  -6   1  17       26.43       29.33      3.60 o
  -5   1  17       64.82       74.78      6.51 o
  -4   1  17        1.99        2.60      3.97 o
  -3   1  17        0.69        2.51      5.92 o
  -2   1  17       10.05        8.15      3.04 o
  -1   1  17       14.80       11.78      2.98 o
   0   1  17       10.02        6.29      5.92 o
   1   1  17       10.98       11.90      3.38 o
   2   1  17       10.27       10.35      3.47 o
   3   1  17       21.54       19.62      3.91 o
   4   1  17       27.01       30.38      4.06 o
   5   1  17        5.20        5.05      6.91 o
   6   1  17       16.98       15.72      3.84 o
   7   1  17        1.27        7.13      7.13 o
 -10   2  17        0.76        4.12      7.50 o
  -9   2  17        0.58        6.32      5.58 o
  -8   2  17        3.69        3.78      6.39 o
  -7   2  17        6.77        6.57      7.07 o
  -6   2  17       21.45       19.41      3.72 o
  -5   2  17        1.05        3.47      6.98 o
  -4   2  17        2.88        2.76      6.60 o
  -3   2  17       87.73       92.26      7.44 o
  -2   2  17        0.03       -6.60      6.60 o
  -1   2  17       50.36       52.08      4.40 o
   0   2  17        6.53        9.49      6.45 o
   1   2  17        9.46       16.25      3.07 o
   2   2  17        4.02       -4.22      6.85 o
   3   2  17       45.11       45.73      4.31 o
   4   2  17       47.32       53.17      4.77 o
   5   2  17        4.77       -4.59      6.51 o
   6   2  17       29.77       11.94      8.84 o
  -8   3  17        0.11        4.12      6.32 o
  -7   3  17        1.58        7.41      2.82 o
  -6   3  17        4.72        3.10      6.79 o
  -5   3  17        7.00        8.37      3.29 o
  -4   3  17        7.18       -8.77      8.77 o
  -3   3  17       12.00       15.35      3.35 o
  -2   3  17        1.45        3.66      6.20 o
  -1   3  17       10.21       -2.98      7.75 o
   0   3  17        4.41        8.90      6.05 o
   1   3  17        0.00       -5.98      6.54 o
   2   3  17        1.42        5.33      7.07 o
   3   3  17        0.22       -1.55      7.35 o
   4   3  17        0.00        0.00      6.23 o
 -10   0  18        0.00       -6.98      6.98 o
  -9   0  18        0.05       -2.39      7.01 o
  -8   0  18       12.18       11.97      3.47 o
  -7   0  18       37.86       45.36      4.03 o
  -6   0  18       15.50       14.23      3.63 o
  -5   0  18        1.75        2.08      5.43 o
  -4   0  18       68.96       89.22      6.98 o
  -3   0  18       26.95       24.93      3.29 o
  -2   0  18       14.22       12.56      2.91 o
  -1   0  18        0.01       -2.67      5.92 o
   0   0  18        4.23        6.67      5.33 o
   1   0  18        8.39       14.76      2.98 o
   2   0  18       21.94       28.03      3.81 o
   3   0  18       55.10       50.72      4.56 o
   4   0  18       64.48       63.59      5.70 o
   5   0  18       29.73       27.03      4.12 o
   6   0  18       45.88       55.49      5.33 o
   7   0  18       40.51       34.82      4.71 o
 -10   1  18        0.22       -0.81      6.32 o
  -9   1  18        0.38       -6.32      6.60 o
  -8   1  18       16.34       14.29      3.69 o
  -7   1  18       29.44       30.72      4.09 o
  -6   1  18       71.03       79.49      7.01 o
  -5   1  18       64.04       67.09      5.55 o
  -4   1  18       27.29       29.17      4.06 o
  -3   1  18       28.08       26.13      3.72 o
  -2   1  18        0.42        6.76      5.39 o
  -1   1  18        0.09       -4.74      5.43 o
   0   1  18        7.61       -4.09      6.45 o
   1   1  18        1.53        6.20      6.45 o
   2   1  18       15.76       -1.46      7.87 o
   3   1  18       29.62       16.65      4.12 o
   4   1  18       45.28       49.70      4.84 o
   5   1  18       65.51       76.67      7.47 o
   6   1  18       15.23        9.46      3.81 o
  -8   2  18        2.83       -4.81      6.82 o
  -7   2  18        9.81       10.08      3.63 o
  -6   2  18       67.23       66.53      5.92 o
  -5   2  18       41.87       46.72      4.28 o
  -4   2  18        5.53       -4.34      6.67 o
  -3   2  18        2.88       -7.50      7.50 o
  -2   2  18       15.03       20.06      3.75 o
  -1   2  18       16.56       19.93      3.69 o
   0   2  18       20.61       19.66      3.47 o
   1   2  18        4.74        2.20      7.29 o
   2   2  18       28.89       31.00      3.84 o
   3   2  18        1.74        6.88      6.36 o
   4   2  18       20.71        5.52      8.43 o
   5   2  18        3.77       -3.32      7.56 o
  -6   3  18       12.86        4.12      8.28 o
  -5   3  18        1.29        4.00      5.86 o
  -4   3  18        1.57        3.19      6.05 o
  -3   3  18        0.75       -7.29      7.29 o
  -2   3  18        0.09       -2.33      6.76 o
  -1   3  18        9.32        7.47      5.67 o
   0   3  18        0.00       -3.91      7.01 o
   1   3  18        3.59        8.00      7.50 o
   2   3  18        7.50        6.48      6.42 o
  -8   1  19        1.27       -0.84      7.10 o
  -7   1  19        2.17        5.49      5.80 o
  -6   1  19       28.25       30.88      4.31 o
  -5   1  19       69.95       75.03      7.16 o
  -4   1  19        0.34       -5.15      6.20 o
  -3   1  19       67.17       78.16      6.70 o
  -2   1  19        9.63        7.22      7.22 o
  -1   1  19        1.92        2.91      6.32 o
   0   1  19        1.14        0.00      6.45 o
   1   1  19        0.04        2.95      6.94 o
   2   1  19        1.25       -7.19      7.19 o
   3   1  19       15.12        9.27      7.35 o
   4   1  19       35.25       29.14      4.56 o
   5   1  19        6.11        4.12      8.77 o
  -7   2  19        3.61        0.00      6.05 o
  -6   2  19       33.69       31.72      4.22 o
  -5   2  19       22.50       21.24      3.97 o
  -4   2  19        9.81        4.99      5.12 o
  -3   2  19       27.46       26.26      4.03 o
  -2   2  19        5.77       -1.55      7.16 o
  -1   2  19       21.34       12.62      3.84 o
   0   2  19       14.90       14.07      3.63 o
   1   2  19        3.06        3.94      8.09 o
   2   2  19       11.04       11.94      3.91 o
   3   2  19       10.74       11.38      7.81 o
  -7   0  20        0.62        2.48      6.17 o
  -6   0  20       29.69       34.75      4.40 o
  -5   0  20        0.72        4.71      4.37 o
  -4   0  20        0.81        8.87      2.98 o
  -3   0  20        9.07       12.80      3.26 o
  -2   0  20        0.10        2.67      2.85 o
  -1   0  20        6.92        8.40      6.94 o
   0   0  20       10.80       22.14      3.63 o
   1   0  20        7.99        0.03      8.56 o
   2   0  20        0.26       -3.19      6.54 o
   3   0  20        0.01       -6.91      6.91 o
  -6   1  20        2.15        4.03      5.02 o
  -5   1  20        2.80        0.00      7.81 o
  -4   1  20        5.42        5.89      4.74 o
  -3   1  20        3.85        6.20      6.98 o
  -2   1  20       27.75       28.46      3.91 o
  -1   1  20        8.43        3.84      8.06 o
   0   1  20        0.88        3.94      6.01 o
   1   1  20        0.08       -3.19      7.35 o
   2   1  20        2.52        5.24      4.74 o
   3   1  20        0.13        0.00      6.73 o
  -4   2  20        0.44       -5.74      7.50 o
  -3   2  20        1.96       -7.07      7.07 o
  -2   2  20       12.15        7.32      7.35 o
  -1   2  20        0.01        3.32      7.91 o
   0   2  20        0.46       -6.20      6.20 o
 
